# Supplementary material for: Copy-choice recombination during mitochondrial L-strand synthesis causes DNA deletions
Source: Nat Commun. 2019 Feb 15;10:759. doi: 10.1038/s41467-019-08673-5 (PMC6377680; doi:10.1038/s41467-019-08673-5)
Supplement: Supplementary file 4 — Supplementary Data 2 [file 41467_2019_8673_MOESM4_ESM.xlsx]

## Sheet: Results
Column name		Description
start		Start position of breakpoint in plasmid
end		End position of breakpoint in plasmind
start.mt		Start position of breakpoint in Mt genome or barrier (B)
end.mt		End position of breakpoint in Mt genome or barrier (B)
sample		Template (-), Wildtype (WT) or A467T/T251I+P587L
freq		Number of chimeric reads supporting a deletion
seq1		Initial breakpoint predicted by the gapped alignment of chimeric reads
seq2		--
pattern1		Breakpoint recalibration taking into account adjacent imperfect repeats
pattern2		--
class		Whether the 5’ or 3’ repeat is retained post deletion
width		length of the repeat sequence
shift		length of a perfect repeat near the breakpoint which results in shifting of the position without breaking the chimeric read sequence
diff		the length difference between the longest 5’ repeat and the longest 3’ repeat for a deletion
start	end	start.mt	end.mt	sample.name	freq	seq1	seq2	pattern1	pattern2	class	width	shift	diff
2325	3292	8196	13403	T5 A467T/T251I+P587L	1	GGCCGCGAGCAAACCA*CAGTTTCATGCCCAT	ACAATGAACAAGATAT*TCGAAAAATAGGAGG	none	none	none	0	0	0
2354	2731	8225	8602	T5 A467T/T251I+P587L	4	ATCGTCCTAGAATTAA*TTCCCCTAAAAATCT	GTACTGATCATTCTAT*TTCCCCCTCTATTGA	ATCGTCCTAGAAT*TAATTCCCC [ TAAAAATCT	GTACTGATCATTC*TATTTCCCC ] CTCTATTGA	undetermined	9	6	2
2356	3565	8227	13676	T5 A467T/T251I+P587L	1	CGTCCTAGAATTAATT*CCCCTAAAAATCTTT	ACATTAACGAAAATAA*CCCCACCCTACTAAA	none	none	none	0	4	0
2357	3374	8228	13485	T5 A467T/T251I+P587L	1	GTCCTAGAATTAATTC*CCCTAAAAATCTTTG	AGCATTAGCAGGAATA*CCTTTCCTCACAGGT	none	none	none	0	2	0
2357	3513	8228	13624	T5 A467T/T251I+P587L	1	GTCCTAGAATTAATTC*CCCTAAAAATCTTTG	CGAATAATTCTTCTCA*CCCTAACAGGTCAAC	GTCCTAGAATTAATTC [ CCCTAAAA*ATCTTTG	CGAATAATTCTTCTCA ] CCCTAACA*GGTCAAC	undetermined	8	6	1
2388	2704	8259	8575	T5 A467T/T251I+P587L	1	AAATAGGGCCCGTATT*TACCCTATAGCACCC	CCCACAATCCTAGGCC*TACCCGCCGCAGTAC	none	none	none	0	5	0
2389	3569	8260	13680	T5 A467T/T251I+P587L	2	AATAGGGCCCGTATTT*ACCCTATAGCACCCC	TAACGAAAATAACCCC*ACCCTACTAAACCCC	none	none	none	0	6	0
2390	3447	8261	13558	T5 A467T/T251I+P587L	1	ATAGGGCCCGTATTTA*CCCTATAGCACCCCC	TACACAAACGCCTGAG*CCCTATCTATTACTC	none	none	none	0	6	0
2391	3486	8262	13597	T5 A467T/T251I+P587L	2	TAGGGCCCGTATTTAC*CCTATAGCACCCCCT	ACCTCCCTGACAAGCG*CCTATAGCACTCGAA	TAGGGCCCGTATTTAC [ CCTATAGCACCC*CCT	ACCTCCCTGACAAGCG ] CCTATAGCACTC*GAA	undetermined	12	10	1
2392	2551	8263	8422	T5 A467T/T251I+P587L	2	AGGGCCCGTATTTACC*CTATAGCACCCCCTC	CCCCATACTCCTTACA*CTATTCCTCATCACC	AGGGCCCGTAT*TTACCCTAT [ AGCACCCCCTC	CCCCATACTCC*TTACACTAT ] TCCTCATCACC	undetermined	9	4	4
2392	3056	8263	13167	T5 A467T/T251I+P587L	1	AGGGCCCGTATTTACC*CTATAGCACCCCCTC	AATCCAAACTCTAACA*CTATGCTTAGGCGCT	AGGGCCCGTATTT*ACCCTAT [ AGCACCCCCTC	AATCCAAACTCTA*ACACTAT ] GCTTAGGCGCT	undetermined	7	4	2
2393	2516	8264	8387	T5 A467T/T251I+P587L	1	GGGCCCGTATTTACCC*TATAGCACCCCCTCT	CAACTAAATACTACCG*TATGGCCCACCATAA	GGGCCCGTATT*TACCCTAT [ AGCACCCCCTCT	CAACTAAATAC*TACCGTAT ] GGCCCACCATAA	undetermined	8	3	2
2395	3129	8266	13240	T5 A467T/T251I+P587L	1	GCCCGTATTTACCCTA*TAGCACCCCCTCTAC	GACATCAAAAAAATCG*TAGCCTTCTCCACTT	none	none	none	0	4	0
2398	3494	8269	13605	T5 A467T/T251I+P587L	1	CGTATTTACCCTATAG*CACCCCCTCTACCCC	GACAAGCGCCTATAGC*ACTCGAATAATTCTT	none	none	none	0	0	0
2399	3470	8270	13581	T5 A467T/T251I+P587L	1	GTATTTACCCTATAGC*ACCCCCTCTACCCCC	TATTACTCTCATCGCT*ACCTCCCTGACAAGC	GTATTTACCCTATAGC [ ACCCCC*TCTACCCCC	TATTACTCTCATCGCT ] ACCTCC*CTGACAAGC	undetermined	6	3	2
2400	2733	8271	8604	T5 A467T/T251I+P587L	12	TATTTACCCTATAGCA*CCCCCTCTACCCCCT	ACTGATCATTCTATTT*CCCCCTCTATTGATC	none	none	none	0	9	0
2402	3497	8273	13608	T5 A467T/T251I+P587L	1	TTTACCCTATAGCACC*CCCTCTACCCCCTCT	AAGCGCCTATAGCACT*CGAATAATTCTTCTC	TTTAC*CCTATAGCACCC [ CCTCTACCCCCTCT	AAGCG*CCTATAGCACTC ] GAATAATTCTTCTC	undetermined	12	1	11
2403	3396	8274	13507	T5 A467T/T251I+P587L	1	TTACCCTATAGCACCC*CCTCTACCCCCTCTA	CTCACAGGTTTCTACT*CCAAAGACCACATCA	TTACCCTATAGCAC*CCCC [ TCTACCCCCTCTA	CTCACAGGTTTCTA*CTCC ] AAAGACCACATCA	undetermined	4	2	3
2408	3015	8279	13126	T5 A467T/T251I+P587L	1	CTATAGCACCCCCTCT*ACCCCCTCTAGAGCC	TTACTCATCCGCTTCC*ACCCCCTAGCAGAAA	CTATAGCACCCCC*TCTACCCCCT [ CTAGAGCC	TTACTCATCCGCT*TCCACCCCCT ] AGCAGAAA	undetermined	10	7	2
2409	2733	8280	8604	T5 A467T/T251I+P587L	8	TATAGCACCCCCTCTA*CCCCCTCTAGAGCCC	ACTGATCATTCTATTT*CCCCCTCTATTGATC	TATAGCACCCCCTC*TACCCCCTCTA [ GAGCCC	ACTGATCATTCTAT*TTCCCCCTCTA ] TTGATC	undetermined	11	9	1
2409	2733	8280	8604	T5 A467T/T251I+P587L	1	TATAGCACCCCCTCTA*CCCCCTCTAGAGCCC	ACTGATCATTCTATTT*CCCCCTCTATTGATC	TATAGCACCCCCTC*TACCCCCTCTA [ GAGCCC	ACTGATCATTCTAT*TTCCCCCTCTA ] TTGATC	undetermined	11	9	1
2412	2556	8283	8427	T5 A467T/T251I+P587L	1	AGCACCCCCTCTACCC*CCTCTAGAGCCCACT	TACTCCTTACACTATT*CCTCATCACCCAACT	none	none	none	0	4	0
2419	2612	8290	8483	T5 A467T/T251I+P587L	2	CCTCTACCCCCTCTAG*AGCCCACTGTAAAGC	CTACCTCCCTCACCAA*AGCCCATAAAAATAA	CCTCTACCCCCTCT*AGAGCCCA [ CTGTAAAGC	CTACCTCCCTCACC*AAAGCCCA ] TAAAAATAA	undetermined	8	6	1
2419	3032	8290	13143	T5 A467T/T251I+P587L	9	CCTCTACCCCCTCTAG*AGCCCACTGTAAAGC	CCCCCTAGCAGAAAAT*AGCCCACTAATCCAA	CCTCTACCCCCTCT*AGAGCCCACT [ GTAAAGC	CCCCCTAGCAGAAA*ATAGCCCACT ] AATCCAA	undetermined	10	8	1
2421	2748	8292	8619	T5 A467T/T251I+P587L	3	TCTACCCCCTCTAGAG*CCCACTGTAAAGCTA	TCCCCCTCTATTGATC*CCCACCTCCAAATAT	none	none	none	0	5	0
2421	3581	8292	13692	T5 A467T/T251I+P587L	1	TCTACCCCCTCTAGAG*CCCACTGTAAAGCTA	CCCCACCCTACTAAAC*CCCATTAAACGCCTG	none	none	none	0	4	0
2434	2634	8305	8505	T5 A467T/T251I+P587L	1	GAGCCCACTGTAAAGC*TAACTTAGCATTAAC	TAAAAATAAAAAATTA*TAACAAACCCTGAGA	none	none	none	0	4	0
2435	2567	8306	8438	T5 A467T/T251I+P587L	1	AGCCCACTGTAAAGCT*AACTTAGCATTAACC	CTATTCCTCATCACCC*AACTAAAAATATTAA	none	none	none	0	4	0
2435	3046	8306	13157	T5 A467T/T251I+P587L	2	AGCCCACTGTAAAGCT*AACTTAGCATTAACC	ATAGCCCACTAATCCA*AACTCTAACACTATG	AGCCCACTGTAAAG*CTAACT [ TAGCATTAACC	ATAGCCCACTAATC*CAAACT ] CTAACACTATG	undetermined	6	4	1
2442	3054	8313	13165	T5 A467T/T251I+P587L	1	TGTAAAGCTAACTTAG*CATTAACCTTTTAAG	CTAATCCAAACTCTAA*CACTATGCTTAGGCG	none	none	none	0	2	0
2444	2556	8315	8427	T5 A467T/T251I+P587L	1	TAAAGCTAACTTAGCA*TTAACCTTTTAAGTT	TACTCCTTACACTATT*CCTCATCACCCAACT	none	none	none	0	0	0
2444	2687	8315	8558	T5 A467T/T251I+P587L	1	TAAAGCTAACTTAGCA*TTAACCTTTTAAGTT	TCGCTTCATTCATTGC*CCCCACAATCCTAGG	none	none	none	0	0	0
2444	3339	8315	13450	T5 A467T/T251I+P587L	1	TAAAGCTAACTTAGCA*TTAACCTTTTAAGTT	CCTCTCACTTCAACCT*CCCTCACCATTGGCA	none	none	none	0	0	0
2501	2806	8372	8677	T5 A467T/T251I+P587L	1	TACAGTGAAATGCCCC*AACTAAATACTACCG	CAACAATGACTAATCA*AACTAACCTCAAAAC	TACAGTGAAATGCC*CCAACTAA [ ATACTACCG	CAACAATGACTAAT*CAAACTAA ] CCTCAAAAC	undetermined	8	6	1
2504	2618	8375	8489	T5 A467T/T251I+P587L	1	AGTGAAATGCCCCAAC*TAAATACTACCGTAT	CCCTCACCAAAGCCCA*TAAAAATAAAAAATT	AGTGAAATGCCCCAAC [ TAAATA*CTACCGTAT	CCCTCACCAAAGCCCA ] TAAAAA*TAAAAAATT	undetermined	6	4	1
2521	3566	8392	13677	T5 A467T/T251I+P587L	22	AAATACTACCGTATGG*CCCACCATAATTACC	CATTAACGAAAATAAC*CCCACCCTACTAAAC	AAATACTACCGTATGG [ CCCACCATA*ATTACC	CATTAACGAAAATAAC ] CCCACCCTA*CTAAAC	undetermined	9	6	2
2524	2705	8395	8576	T5 A467T/T251I+P587L	1	TACTACCGTATGGCCC*ACCATAATTACCCCC	CCACAATCCTAGGCCT*ACCCGCCGCAGTACT	TACTACCGTAT*GGCCCACC [ ATAATTACCCCC	CCACAATCCTA*GGCCTACC ] CGCCGCAGTACT	undetermined	8	3	4
2526	3063	8397	13174	T5 A467T/T251I+P587L	1	CTACCGTATGGCCCAC*CATAATTACCCCCAT	ACTCTAACACTATGCT*TAGGCGCTATCACCA	none	none	none	0	0	0
2528	3573	8399	13684	T5 A467T/T251I+P587L	1	ACCGTATGGCCCACCA*TAATTACCCCCATAC	GAAAATAACCCCACCC*TACTAAACCCCATTA	ACCGTATGG*CCCACCATA [ ATTACCCCCATAC	GAAAATAAC*CCCACCCTA ] CTAAACCCCATTA	undetermined	9	2	5
2532	3469	8403	13580	T5 A467T/T251I+P587L	1	TATGGCCCACCATAAT*TACCCCCATACTCCT	CTATTACTCTCATCGC*TACCTCCCTGACAAG	TATGGCCCACCATAAT [ TACCCCC*ATACTCCT	CTATTACTCTCATCGC ] TACCTCC*CTGACAAG	undetermined	7	4	2
2535	2747	8406	8618	T5 A467T/T251I+P587L	1	GGCCCACCATAATTAC*CCCCATACTCCTTAC	TTCCCCCTCTATTGAT*CCCCACCTCCAAATA	GGCCCACCATAATT*ACCCCCA [ TACTCCTTAC	TTCCCCCTCTATTG*ATCCCCA ] CCTCCAAATA	undetermined	7	5	1
2536	2788	8407	8659	T5 A467T/T251I+P587L	1	GCCCACCATAATTACC*CCCATACTCCTTACA	AACCGACTAATCACCA*CCCAACAATGACTAA	GCCCACCATAATTA*CCCCCA [ TACTCCTTACA	AACCGACTAATCAC*CACCCA ] ACAATGACTAA	undetermined	6	4	1
2537	3234	8408	13345	T5 A467T/T251I+P587L	2	CCCACCATAATTACCC*CCATACTCCTTACAC	CACGCCTTCTTCAAAG*CCATACTATTTATGT	none	none	none	0	7	0
2544	3100	8415	13211	T5 A467T/T251I+P587L	1	TAATTACCCCCATACT*CCTTACACTATTCCT	TCGCAGCAGTCTGCGC*CCTTACACAAAATGA	TAATTACCCCCATACT [ CCTTACACTA*TTCCT	TCGCAGCAGTCTGCGC ] CCTTACACAA*AATGA	undetermined	10	8	1
2544	3271	8415	13382	T5 A467T/T251I+P587L	1	TAATTACCCCCATACT*CCTTACACTATTCCT	GGTCCATCATCCACAA*CCTTAACAATGAACA	none	none	none	0	5	0
2548	3053	8419	13164	T5 A467T/T251I+P587L	1	TACCCCCATACTCCTT*ACACTATTCCTCATC	ACTAATCCAAACTCTA*ACACTATGCTTAGGC	TACCCCCATACTC*CTTACACTAT [ TCCTCATC	ACTAATCCAAACT*CTAACACTAT ] GCTTAGGC	undetermined	10	7	1
2556	3323	8427	13434	T5 A467T/T251I+P587L	1	TACTCCTTACACTATT*CCTCATCACCCAACT	ACTACTCAAAACCATA*CCTCTCACTTCAACC	TACTCCTTACACT*ATTCCTC [ ATCACCCAACT	ACTACTCAAAACC*ATACCTC ] TCACTTCAACC	undetermined	7	4	2
2557	2781	8428	8652	T5 A467T/T251I+P587L	1	ACTCCTTACACTATTC*CTCATCACCCAACTA	CATCAACAACCGACTA*ATCACCACCCAACAA	ACTCCTTACACTATTC [ CTCA*TCACCCAACTA	CATCAACAACCGACTA ] ATCA*CCACCCAACAA	three	4	0	3
2557	3158	8428	13269	T5 A467T/T251I+P587L	1	ACTCCTTACACTATTC*CTCATCACCCAACTA	TTCAAGTCAACTAGGA*CTCATAATAGTTACA	ACTCCTTACACTATTC [ CTCATCA*CCCAACTA	TTCAAGTCAACTAGGA ] CTCATAA*TAGTTACA	undetermined	7	5	1
2559	3178	8430	13289	T5 A467T/T251I+P587L	1	TCCTTACACTATTCCT*CATCACCCAACTAAA	TAATAGTTACAATCGG*CATCAACCAACCACA	TCCTTACACTATTCCT [ CATCACCCAAC*TAAA	TAATAGTTACAATCGG ] CATCAACCAAC*CACA	undetermined	11	5	5
2559	3178	8430	13289	T5 A467T/T251I+P587L	1	TCCTTACACTATTCCT*CATCACCCAACTAAA	TAATAGTTACAATCGG*CATCAACCAACCACA	TCCTTACACTATTCCT [ CATCACCCAAC*TAAA	TAATAGTTACAATCGG ] CATCAACCAAC*CACA	undetermined	11	5	5
2562	2786	8433	8657	T5 A467T/T251I+P587L	5	TTACACTATTCCTCAT*CACCCAACTAAAAAT	ACAACCGACTAATCAC*CACCCAACAATGACT	TTACACTATTCC*TCATCACCCAAC [ TAAAAAT	ACAACCGACTAA*TCACCACCCAAC ] AATGACT	undetermined	12	8	2
2565	3184	8436	13295	T5 A467T/T251I+P587L	1	CACTATTCCTCATCAC*CCAACTAAAAATATT	TTACAATCGGCATCAA*CCAACCACACCTAGC	CACTATTCCT*CATCACCCAAC [ TAAAAATATT	TTACAATCGG*CATCAACCAAC ] CACACCTAGC	undetermined	11	5	4
2568	3545	8439	13656	T5 A467T/T251I+P587L	1	TATTCCTCATCACCCA*ACTAAAAATATTAAA	TCGCTTCCCCACCCTT*ACTAACATTAACGAA	TATTCCTCATCACCCA [ ACTAAAA*ATATTAAA	TCGCTTCCCCACCCTT ] ACTAACA*TTAACGAA	undetermined	7	5	1
2594	3468	8465	13579	T5 A467T/T251I+P587L	1	TTAAACACAAACTACC*ACCTACCTCCCTCAC	TCTATTACTCTCATCG*CTACCTCCCTGACAA	none	none	none	0	0	0
2596	3468	8467	13579	T5 A467T/T251I+P587L	1	AAACACAAACTACCAC*CTACCTCCCTCACCA	TCTATTACTCTCATCG*CTACCTCCCTGACAA	AAACACAAACTACCAC [ CTACCTCCCTCAC*CA	TCTATTACTCTCATCG ] CTACCTCCCTGAC*AA	undetermined	13	10	2
2597	3321	8468	13432	T5 A467T/T251I+P587L	1	AACACAAACTACCACC*TACCTCCCTCACCAA	GGACTACTCAAAACCA*TACCTCTCACTTCAA	none	none	none	0	6	0
2598	3335	8469	13446	T5 A467T/T251I+P587L	130	ACACAAACTACCACCT*ACCTCCCTCACCAAA	CATACCTCTCACTTCA*ACCTCCCTCACCATT	ACACAAACTACCAC*CTACCTCCCTCACCA [ AA	CATACCTCTCACTT*CAACCTCCCTCACCA ] TT	undetermined	15	13	1
2598	3335	8469	13446	T5 A467T/T251I+P587L	2	ACACAAACTACCACCT*ACCTCCCTCACCAAA	CATACCTCTCACTTCA*ACCTCCCTCACCATT	ACACAAACTACCAC*CTACCTCCCTCACCA [ AA	CATACCTCTCACTT*CAACCTCCCTCACCA ] TT	undetermined	15	13	1
2600	3338	8471	13449	T5 A467T/T251I+P587L	1	ACAAACTACCACCTAC*CTCCCTCACCAAAGC	ACCTCTCACTTCAACC*TCCCTCACCATTGGC	none	none	none	0	1	0
2603	3379	8474	13490	T5 A467T/T251I+P587L	1	AACTACCACCTACCTC*CCTCACCAAAGCCCA	TAGCAGGAATACCTTT*CCTCACAGGTTTCTA	AACTACCACCTACC*TCCCTCAC [ CAAAGCCCA	TAGCAGGAATACCT*TTCCTCAC ] AGGTTTCTA	undetermined	8	6	1
2605	3228	8476	13339	T5 A467T/T251I+P587L	1	CTACCACCTACCTCCC*TCACCAAAGCCCATA	TGTACCCACGCCTTCT*TCAAAGCCATACTAT	CTACCACCTACCTC*CCTCA [ CCAAAGCCCATA	TGTACCCACGCCTT*CTTCA ] AAGCCATACTAT	undetermined	5	3	1
2605	3343	8476	13454	T5 A467T/T251I+P587L	1	CTACCACCTACCTCCC*TCACCAAAGCCCATA	TCACTTCAACCTCCCT*CACCATTGGCAGCCT	CTACCACCTACCT*CCC [ TCACCAAAGCCCATA	TCACTTCAACCTC*CCT ] CACCATTGGCAGCCT	five	3	0	2
2606	3191	8477	13302	T5 A467T/T251I+P587L	1	TACCACCTACCTCCCT*CACCAAAGCCCATAA	CGGCATCAACCAACCA*CACCTAGCATTCCTG	TACCACCTACCTC*CCTCACC [ AAAGCCCATAA	CGGCATCAACCAA*CCACACC ] TAGCATTCCTG	undetermined	7	4	1
2607	3345	8478	13456	T5 A467T/T251I+P587L	4	ACCACCTACCTCCCTC*ACCAAAGCCCATAAA	ACTTCAACCTCCCTCA*CCATTGGCAGCCTAG	none	none	none	0	0	0
2609	3347	8480	13458	T5 A467T/T251I+P587L	1	CACCTACCTCCCTCAC*CAAAGCCCATAAAAA	TTCAACCTCCCTCACC*ATTGGCAGCCTAGCA	none	none	none	0	1	0
2612	3032	8483	13143	T5 A467T/T251I+P587L	1	CTACCTCCCTCACCAA*AGCCCATAAAAATAA	CCCCCTAGCAGAAAAT*AGCCCACTAATCCAA	CTACCTCCCTCACC*AAAGCCCA [ TAAAAATAA	CCCCCTAGCAGAAA*ATAGCCCA ] CTAATCCAA	undetermined	8	6	1
2612	3349	8483	13460	T5 A467T/T251I+P587L	3	CTACCTCCCTCACCAA*AGCCCATAAAAATAA	CAACCTCCCTCACCAT*TGGCAGCCTAGCATT	CT*ACCTCCCTCACCAA [ AGCCCATAAAAATAA	CA*ACCTCCCTCACCAT ] TGGCAGCCTAGCATT	undetermined	14	0	13
2615	3258	8486	13369	T5 A467T/T251I+P587L	2	CCTCCCTCACCAAAGC*CCATAAAAATAAAAA	TTTATGTGCTCCGGGT*CCATCATCCACAACC	none	none	none	0	4	0
2642	2812	8513	8683	T5 A467T/T251I+P587L	2	AAAAATTATAACAAAC*CCTGAGAACCAAAAT	TGACTAATCAAACTAA*CCTCAAAACAAATGA	none	none	none	0	3	0
2642	3441	8513	13552	T5 A467T/T251I+P587L	1	AAAAATTATAACAAAC*CCTGAGAACCAAAAT	ATATCATACACAAACG*CCTGAGCCCTATCTA	none	none	none	0	6	0
2666	3079	8537	13190	T5 A467T/T251I+P587L	2	CCAAAATGAACGAAAA*TCTGTTCGCTTCATT	TAGGCGCTATCACCAC*TCTGTTCGCAGCAGT	CCAAAATGAACGAA*AATCTGTTCGC [ TTCATT	TAGGCGCTATCACC*ACTCTGTTCGC ] AGCAGT	undetermined	11	9	1
2723	2854	8594	8725	T5 A467T/T251I+P587L	1	CCGCCGCAGTACTGAT*CATTCTATTTCCCCC	AACACTAAAGGACGAA*CCTGATCTCTTATAC	CCGCCGCAGTACT*GATC [ ATTCTATTTCCCCC	AACACTAAAGGAC*GAAC ] CTGATCTCTTATAC	undetermined	4	1	1
2726	3452	8597	13563	T5 A467T/T251I+P587L	1	CCGCAGTACTGATCAT*TCTATTTCCCCCTCT	AAACGCCTGAGCCCTA*TCTATTACTCTCATC	CCGCAGTACTGATCAT [ TCTATTTC*CCCCTCT	AAACGCCTGAGCCCTA ] TCTATTAC*TCTCATC	undetermined	8	6	1
2732	3510	8603	13621	T5 A467T/T251I+P587L	1	TACTGATCATTCTATT*TCCCCCTCTATTGAT	ACTCGAATAATTCTTC*TCACCCTAACAGGTC	TACTGATCATTCTATT [ TCCCCCT*CTATTGAT	ACTCGAATAATTCTTC ] TCACCCT*AACAGGTC	undetermined	7	2	3
2746	3534	8617	13645	T5 A467T/T251I+P587L	1	TTTCCCCCTCTATTGA*TCCCCACCTCCAAAT	ACAGGTCAACCTCGCT*TCCCCACCCTTACTA	none	none	none	0	8	0
2751	3322	8622	13433	T5 A467T/T251I+P587L	1	CCCTCTATTGATCCCC*ACCTCCAAATATCTC	GACTACTCAAAACCAT*ACCTCTCACTTCAAC	none	none	none	0	5	0
2751	3526	8622	13637	T5 A467T/T251I+P587L	1	CCCTCTATTGATCCCC*ACCTCCAAATATCTC	TCACCCTAACAGGTCA*ACCTCGCTTCCCCAC	CCCTCTATTGATCC*CCACCTC [ CAAATATCTC	TCACCCTAACAGGT*CAACCTC ] GCTTCCCCAC	undetermined	7	5	1
2762	3460	8633	13571	T5 A467T/T251I+P587L	1	TCCCCACCTCCAAATA*TCTCATCAACAACCG	GAGCCCTATCTATTAC*TCTCATCGCTACCTC	none	none	none	0	7	0
2763	3158	8634	13269	T5 A467T/T251I+P587L	1	CCCCACCTCCAAATAT*CTCATCAACAACCGA	TTCAAGTCAACTAGGA*CTCATAATAGTTACA	CCCCACCTCCAAATAT [ CTCATCA*ACAACCGA	TTCAAGTCAACTAGGA ] CTCATAA*TAGTTACA	undetermined	7	5	1
2764	3177	8635	13288	T5 A467T/T251I+P587L	1	CCCACCTCCAAATATC*TCATCAACAACCGAC	ATAATAGTTACAATCG*GCATCAACCAACCAC	CCCACCTCCAAATATC [ TCATCAAC*AACCGAC	ATAATAGTTACAATCG ] GCATCAAC*CAACCAC	three	8	0	7
2765	3259	8636	13370	T5 A467T/T251I+P587L	1	CCACCTCCAAATATCT*CATCAACAACCGACT	TTATGTGCTCCGGGTC*CATCATCCACAACCT	CCACCTCCAAATATCT [ CATCAAC*AACCGACT	TTATGTGCTCCGGGTC ] CATCATC*CACAACCT	undetermined	7	5	1
2770	3170	8641	13281	T5 A467T/T251I+P587L	1	TCCAAATATCTCATCA*ACAACCGACTAATCA	AGGACTCATAATAGTT*ACAATCGGCATCAAC	TCCAAATATCTCATCA [ ACAACCG*ACTAATCA	AGGACTCATAATAGTT ] ACAATCG*GCATCAAC	undetermined	7	4	2
2771	3185	8642	13296	T5 A467T/T251I+P587L	1	CCAAATATCTCATCAA*CAACCGACTAATCAC	TACAATCGGCATCAAC*CAACCACACCTAGCA	CCAAATATCTCATC*AACAACC [ GACTAATCAC	TACAATCGGCATCA*ACCAACC ] ACACCTAGCA	undetermined	7	5	1
2773	3186	8644	13297	T5 A467T/T251I+P587L	1	AAATATCTCATCAACA*ACCGACTAATCACCA	ACAATCGGCATCAACC*AACCACACCTAGCAT	AAATATCT*CATCAACAA [ CCGACTAATCACCA	ACAATCGG*CATCAACCA ] ACCACACCTAGCAT	five	9	1	6
2777	3574	8648	13685	T5 A467T/T251I+P587L	1	ATCTCATCAACAACCG*ACTAATCACCACCCA	AAAATAACCCCACCCT*ACTAAACCCCATTAA	ATCTCATCAACAA*CCGACTAA [ TCACCACCCA	AAAATAACCCCAC*CCTACTAA ] ACCCCATTAA	undetermined	8	5	1
2780	3422	8651	13533	T5 A467T/T251I+P587L	1	TCATCAACAACCGACT*AATCACCACCCAACA	CATCATCGAAACCGCA*AACATATCATACACA	TCATCAACAACCGA*CTAA [ TCACCACCCAACA	CATCATCGAAACCG*CAAA ] CATATCATACACA	undetermined	4	2	3
2782	3342	8653	13453	T5 A467T/T251I+P587L	1	ATCAACAACCGACTAA*TCACCACCCAACAAT	CTCACTTCAACCTCCC*TCACCATTGGCAGCC	none	none	none	0	6	0
2783	3424	8654	13535	T5 A467T/T251I+P587L	1	TCAACAACCGACTAAT*CACCACCCAACAATG	TCATCGAAACCGCAAA*CATATCATACACAAA	TCAACAACCGACT*AATCA [ CCACCCAACAATG	TCATCGAAACCGC*AAACA ] TATCATACACAAA	undetermined	5	2	4
2785	3537	8656	13648	T5 A467T/T251I+P587L	1	AACAACCGACTAATCA*CCACCCAACAATGAC	GGTCAACCTCGCTTCC*CCACCCTTACTAACA	AACAACCGACTAA*TCACCACCC [ AACAATGAC	GGTCAACCTCGCT*TCCCCACCC ] TTACTAACA	undetermined	9	6	2
2785	3567	8656	13678	T5 A467T/T251I+P587L	1	AACAACCGACTAATCA*CCACCCAACAATGAC	ATTAACGAAAATAACC*CCACCCTACTAAACC	AACAACCGACTAATCA [ CCACCCAAC*AATGAC	ATTAACGAAAATAACC ] CCACCCTAC*TAAACC	undetermined	9	6	1
2789	3349	8660	13460	T5 A467T/T251I+P587L	1	ACCGACTAATCACCAC*CCAACAATGACTAAT	CAACCTCCCTCACCAT*TGGCAGCCTAGCATT	ACCGACTAA*TCACCAC [ CCAACAATGACTAAT	CAACCTCCC*TCACCAT ] TGGCAGCCTAGCATT	five	7	0	6
2790	3016	8661	13127	T5 A467T/T251I+P587L	2	CCGACTAATCACCACC*CAACAATGACTAATC	TACTCATCCGCTTCCA*CCCCCTAGCAGAAAA	CCGACTAATCACCA*CCC [ AACAATGACTAATC	TACTCATCCGCTTC*CAC ] CCCCTAGCAGAAAA	five	3	1	2
2802	3005	8673	13116	T5 A467T/T251I+P587L	1	CACCCAACAATGACTA*ATCAAACTAACCTCA	AGGAATCTTCTTACTC*ATCCGCTTCCACCCC	CACCCAACAATG*ACTAATC [ AAACTAACCTCA	AGGAATCTTCTT*ACTCATC ] CGCTTCCACCCC	undetermined	7	3	3
2802	3116	8673	13227	T5 A467T/T251I+P587L	1	CACCCAACAATGACTA*ATCAAACTAACCTCA	CCTTACACAAAATGAC*ATCAAAAAAATCGTA	none	none	none	0	6	0
2804	3044	8675	13155	T5 A467T/T251I+P587L	1	CCCAACAATGACTAAT*CAAACTAACCTCAAA	AAATAGCCCACTAATC*CAAACTCTAACACTA	none	none	none	0	6	0
2813	3002	8684	13113	T5 A467T/T251I+P587L	1	GACTAATCAAACTAAC*CTCAAAACAAATGAT	AGCAGGAATCTTCTTA*CTCATCCGCTTCCAC	none	none	none	0	4	0
2815	3038	8686	13149	T5 A467T/T251I+P587L	1	CTAATCAAACTAACCT*CAAAACAAATGATAA	AGCAGAAAATAGCCCA*CTAATCCAAACTCTA	none	none	none	0	1	0
2830	3034	8701	13145	T5 A467T/T251I+P587L	2	TCAAAACAAATGATAA*CCATACACAACACTA	CCCTAGCAGAAAATAG*CCCACTAATCCAAAC	TCAAAACAAATG*ATAACC [ ATACACAACACTA	CCCTAGCAGAAA*ATAGCC ] CACTAATCCAAAC	undetermined	6	2	5
2831	3429	8702	13540	T5 A467T/T251I+P587L	2	CAAAACAAATGATAAC*CATACACAACACTAA	GAAACCGCAAACATAT*CATACACAAACGCCT	CAAAACAAATGATA*ACCATACACAA [ CACTAA	GAAACCGCAAACAT*ATCATACACAA ] ACGCCT	undetermined	11	9	1
2837	3010	8708	13121	T5 A467T/T251I+P587L	1	AAATGATAACCATACA*CAACACTAAAGGACG	TCTTCTTACTCATCCG*CTTCCACCCCCTAGC	AAATGATAACCATA*CAC [ AACACTAAAGGACG	TCTTCTTACTCATC*CGC ] TTCCACCCCCTAGC	five	3	1	2
2851	3016	8722	13127	T5 A467T/T251I+P587L	1	CACAACACTAAAGGAC*GAACCTGATCTCTTA	TACTCATCCGCTTCCA*CCCCCTAGCAGAAAA	none	none	none	0	0	0
2893	3035	8764	13146	T5 A467T/T251I+P587L	1	TTAATCATTTTTATTG*CCACAACTAACCTCC	CCTAGCAGAAAATAGC*CCACTAATCCAAACT	TTAATCATTTTTATTG [ CCACAA*CTAACCTCC	CCTAGCAGAAAATAGC ] CCACTA*ATCCAAACT	undetermined	6	4	1
2893	3265	8764	13376	T5 A467T/T251I+P587L	1	TTAATCATTTTTATTG*CCACAACTAACCTCC	GCTCCGGGTCCATCAT*CCACAACCTTAACAA	none	none	none	0	7	0
2919	3034	9144	13145	T5 A467T/T251I+P587L	1	CCTCCTCGGAGGATCC*CCCGGGCTGCAGGAA	CCCTAGCAGAAAATAG*CCCACTAATCCAAAC	none	none	none	0	3	0
2985	3363	13096	13474	T5 A467T/T251I+P587L	1	TCAAGCACTATAGTTG*TAGCAGGAATCTTCT	ATTGGCAGCCTAGCAT*TAGCAGGAATACCTT	none	none	none	0	10	0
2993	3505	13104	13616	T5 A467T/T251I+P587L	1	TATAGTTGTAGCAGGA*ATCTTCTTACTCATC	ATAGCACTCGAATAAT*TCTTCTCACCCTAAC	none	none	none	0	0	0
3008	3530	13119	13641	T5 A467T/T251I+P587L	1	AATCTTCTTACTCATC*CGCTTCCACCCCCTA	CCTAACAGGTCAACCT*CGCTTCCCCACCCTT	AATCTTCTTACTCATC [ CGCTTCCAC*CCCCTA	CCTAACAGGTCAACCT ] CGCTTCCCC*ACCCTT	undetermined	9	7	1
3013	3536	13124	13647	T5 A467T/T251I+P587L	1	TCTTACTCATCCGCTT*CCACCCCCTAGCAGA	AGGTCAACCTCGCTTC*CCCACCCTTACTAAC	TCTTACTCATCCGC*TTCC [ ACCCCCTAGCAGA	AGGTCAACCTCGCT*TCCC ] CACCCTTACTAAC	undetermined	4	2	3
3026	3557	13137	13668	T5 A467T/T251I+P587L	1	CTTCCACCCCCTAGCA*GAAAATAGCCCACTA	CCTTACTAACATTAAC*GAAAATAACCCCACC	CTTCCACCCCCTAGCA [ GAAAATAGCCC*ACTA	CCTTACTAACATTAAC ] GAAAATAACCC*CACC	undetermined	11	7	3
3040	3499	13151	13610	T5 A467T/T251I+P587L	1	CAGAAAATAGCCCACT*AATCCAAACTCTAAC	GCGCCTATAGCACTCG*AATAATTCTTCTCAC	CAGAAAATAGCCCA*CTAAT [ CCAAACTCTAAC	GCGCCTATAGCACT*CGAAT ] AATTCTTCTCAC	undetermined	5	3	1
3050	3582	13161	13693	T5 A467T/T251I+P587L	1	CCCACTAATCCAAACT*CTAACACTATGCTTA	CCCACCCTACTAAACC*CCATTAAACGCCTGG	CCCACTAATCC*AAACTC [ TAACACTATGCTTA	CCCACCCTACT*AAACCC ] CATTAAACGCCTGG	five	6	1	3
3059	3248	13170	13359	T5 A467T/T251I+P587L	1	CCAAACTCTAACACTA*TGCTTAGGCGCTATC	AGCCATACTATTTATG*TGCTCCGGGTCCATC	CCAAACTCTAACAC*TATGCT [ TAGGCGCTATC	AGCCATACTATTTA*TGTGCT ] CCGGGTCCATC	undetermined	6	4	1
3069	3449	13180	13560	T5 A467T/T251I+P587L	1	ACACTATGCTTAGGCG*CTATCACCACTCTGT	CACAAACGCCTGAGCC*CTATCTATTACTCTC	ACACTATGCTTAG*GCGCTATC [ ACCACTCTGT	CACAAACGCCTGA*GCCCTATC ] TATTACTCTC	undetermined	8	5	2
3075	3537	13186	13648	T5 A467T/T251I+P587L	1	TGCTTAGGCGCTATCA*CCACTCTGTTCGCAG	GGTCAACCTCGCTTCC*CCACCCTTACTAACA	none	none	none	0	4	0
3083	3611	13194	13722	T5 A467T/T251I+P587L	1	CGCTATCACCACTCTG*TTCGCAGCAGTCTGC	GGCAGCCGGAAGCCTA*TTCGCAGGATTCTCG	CGCTATCACCACT*CTGTTCGCAG [ CAGTCTGC	GGCAGCCGGAAGC*CTATTCGCAG ] GATTCTCG	undetermined	10	7	1
3083	3611	13194	13722	T5 A467T/T251I+P587L	3	CGCTATCACCACTCTG*TTCGCAGCAGTCTGC	GGCAGCCGGAAGCCTA*TTCGCAGGATTCTCG	CGCTATCACCACT*CTGTTCGCAG [ CAGTCTGC	GGCAGCCGGAAGC*CTATTCGCAG ] GATTCTCG	undetermined	10	7	1
3099	3540	13210	13651	T5 A467T/T251I+P587L	1	TTCGCAGCAGTCTGCG*CCCTTACACAAAATG	CAACCTCGCTTCCCCA*CCCTTACTAACATTA	TTCGCAGCAGTCTG*CGCCCTTAC [ ACAAAATG	CAACCTCGCTTCCC*CACCCTTAC ] TAACATTA	undetermined	9	7	1
3099	3540	13210	13651	T5 A467T/T251I+P587L	1	TTCGCAGCAGTCTGCG*CCCTTACACAAAATG	CAACCTCGCTTCCCCA*CCCTTACTAACATTA	TTCGCAGCAGTCTG*CGCCCTTAC [ ACAAAATG	CAACCTCGCTTCCC*CACCCTTAC ] TAACATTA	undetermined	9	7	1
3104	3518	13215	13629	T5 A467T/T251I+P587L	1	AGCAGTCTGCGCCCTT*ACACAAAATGACATC	AATTCTTCTCACCCTA*ACAGGTCAACCTCGC	AGCAGTCTGCG*CCCTTACA [ CAAAATGACATC	AATTCTTCTCA*CCCTAACA ] GGTCAACCTCGC	undetermined	8	3	4
3138	3537	13249	13648	T5 A467T/T251I+P587L	1	AAAATCGTAGCCTTCT*CCACTTCAAGTCAAC	GGTCAACCTCGCTTCC*CCACCCTTACTAACA	AAAATCGTAGC*CTTCTCCAC [ TTCAAGTCAAC	GGTCAACCTCG*CTTCCCCAC ] CCTTACTAACA	undetermined	9	4	4
3139	3328	13250	13439	T5 A467T/T251I+P587L	1	AAATCGTAGCCTTCTC*CACTTCAAGTCAACT	TCAAAACCATACCTCT*CACTTCAACCTCCCT	none	none	none	0	8	0
3171	3278	13282	13389	T5 A467T/T251I+P587L	1	GGACTCATAATAGTTA*CAATCGGCATCAACC	CATCCACAACCTTAAC*AATGAACAAGATATT	none	none	none	0	0	0
3192	3545	13303	13656	T5 A467T/T251I+P587L	1	GGCATCAACCAACCAC*ACCTAGCATTCCTGC	TCGCTTCCCCACCCTT*ACTAACATTAACGAA	none	none	none	0	2	0
3194	3546	13305	13657	T5 A467T/T251I+P587L	1	CATCAACCAACCACAC*CTAGCATTCCTGCAC	CGCTTCCCCACCCTTA*CTAACATTAACGAAA	CATCAACCAACCACAC [ CTAGCATT*CCTGCAC	CGCTTCCCCACCCTTA ] CTAACATT*AACGAAA	undetermined	8	3	4
3219	3438	13330	13549	T5 A467T/T251I+P587L	1	CTGCACATCTGTACCC*ACGCCTTCTTCAAAG	AACATATCATACACAA*ACGCCTGAGCCCTAT	none	none	none	0	6	0
3223	3391	13334	13502	T5 A467T/T251I+P587L	1	ACATCTGTACCCACGC*CTTCTTCAAAGCCAT	CTTTCCTCACAGGTTT*CTACTCCAAAGACCA	ACATCTGTACCCACGC [ CTTCT*TCAAAGCCAT	CTTTCCTCACAGGTTT ] CTACT*CCAAAGACCA	undetermined	5	2	4
3258	3608	13369	13719	T5 A467T/T251I+P587L	1	TTTATGTGCTCCGGGT*CCATCATCCACAACC	CCTGGCAGCCGGAAGC*CTATTCGCAGGATTC	TTTATGTGCTCCGGGT [ CCAT*CATCCACAACC	CCTGGCAGCCGGAAGC ] CTAT*TCGCAGGATTC	undetermined	4	1	1
3288	3561	13399	13672	T5 A467T/T251I+P587L	1	CTTAACAATGAACAAG*ATATTCGAAAAATAG	ACTAACATTAACGAAA*ATAACCCCACCCTAC	CTTAACAATGAAC*AAGATA [ TTCGAAAAATAG	ACTAACATTAACG*AAAATA ] ACCCCACCCTAC	undetermined	6	3	2
3321	3469	13432	13580	T5 A467T/T251I+P587L	1	GGACTACTCAAAACCA*TACCTCTCACTTCAA	CTATTACTCTCATCGC*TACCTCCCTGACAAG	GGACTACTCAAAACCA [ TACCTCTC*ACTTCAA	CTATTACTCTCATCGC ] TACCTCCC*TGACAAG	undetermined	8	6	1
3328	3572	13439	13683	T5 A467T/T251I+P587L	5	TCAAAACCATACCTCT*CACTTCAACCTCCCT	CGAAAATAACCCCACC*CTACTAAACCCCATT	TCAAAACCATACCT*CTC [ ACTTCAACCTCCCT	CGAAAATAACCCCA*CCC ] TACTAAACCCCATT	five	3	1	2
3347	3594	13458	13705	T5 A467T/T251I+P587L	1	TTCAACCTCCCTCACC*ATTGGCAGCCTAGCA	AACCCCATTAAACGCC*TGGCAGCCGGAAGCC	TTCAACCTCCCT*CACC [ ATTGGCAGCCTAGCA	AACCCCATTAAA*CGCC ] TGGCAGCCGGAAGCC	undetermined	4	2	3
3348	3593	13459	13704	T5 A467T/T251I+P587L	1	TCAACCTCCCTCACCA*TTGGCAGCCTAGCAT	AAACCCCATTAAACGC*CTGGCAGCCGGAAGC	TCAACCTCCCTCACCA [ TTGGCAGCC*TAGCAT	AAACCCCATTAAACGC ] CTGGCAGCC*GGAAGC	three	9	0	8
3349	3594	13460	13705	T5 A467T/T251I+P587L	2	CAACCTCCCTCACCAT*TGGCAGCCTAGCATT	AACCCCATTAAACGCC*TGGCAGCCGGAAGCC	none	none	none	0	8	0
3358	3445	13469	13556	T5 A467T/T251I+P587L	1	TCACCATTGGCAGCCT*AGCATTAGCAGGAAT	CATACACAAACGCCTG*AGCCCTATCTATTAC	none	none	none	0	3	0
3365	3614	13476	13725	T5 A467T/T251I+P587L	1	TGGCAGCCTAGCATTA*GCAGGAATACCTTTC	AGCCGGAAGCCTATTC*GCAGGATTCTCGAGG	TGGCAGCCTAGC*ATTAGCAGGA [ ATACCTTTC	AGCCGGAAGCCT*ATTCGCAGGA ] TTCTCGAGG	undetermined	10	6	2
2391	3486	8262	13597	T5 -	1	TAGGGCCCGTATTTAC*CCTATAGCACCCCCT	ACCTCCCTGACAAGCG*CCTATAGCACTCGAA	TAGGGCCCGTATTTAC [ CCTATAGCACCC*CCT	ACCTCCCTGACAAGCG ] CCTATAGCACTC*GAA	undetermined	12	10	1
2398	3014	8269	13125	T5 -	1	CGTATTTACCCTATAG*CACCCCCTCTACCCC	CTTACTCATCCGCTTC*CACCCCCTAGCAGAA	none	none	none	0	8	0
2401	3501	8272	13612	T5 -	1	ATTTACCCTATAGCAC*CCCCTCTACCCCCTC	GCCTATAGCACTCGAA*TAATTCTTCTCACCC	none	none	none	0	0	0
2548	3020	8419	13131	T5 -	1	TACCCCCATACTCCTT*ACACTATTCCTCATC	CATCCGCTTCCACCCC*CTAGCAGAAAATAGC	none	none	none	0	0	0
2562	2786	8433	8657	T5 -	1	TTACACTATTCCTCAT*CACCCAACTAAAAAT	ACAACCGACTAATCAC*CACCCAACAATGACT	TTACACTATTCC*TCATCACCCAAC [ TAAAAAT	ACAACCGACTAA*TCACCACCCAAC ] AATGACT	undetermined	12	8	2
2587	3329	8458	13440	T5 -	1	AAAAATATTAAACACA*AACTACCACCTACCT	CAAAACCATACCTCTC*ACTTCAACCTCCCTC	none	none	none	0	1	0
2595	3335	8466	13446	T5 -	1	TAAACACAAACTACCA*CCTACCTCCCTCACC	CATACCTCTCACTTCA*ACCTCCCTCACCATT	TAAACACAAACTACC [ ACC*TACCTCCCTCACC	CATACCTCTCACTTC ] AAC*CTCCCTCACCATT	undetermined	3	2	2
2596	3333	8467	13444	T5 -	1	AAACACAAACTACCAC*CTACCTCCCTCACCA	ACCATACCTCTCACTT*CAACCTCCCTCACCA	AAACACAAACTACCAC [ CTACCTCCCTCACCA*	ACCATACCTCTCACTT ] CAACCTCCCTCACCA*	undetermined	15	1	14
2598	3335	8469	13446	T5 -	21	ACACAAACTACCACCT*ACCTCCCTCACCAAA	CATACCTCTCACTTCA*ACCTCCCTCACCATT	ACACAAACTACCAC*CTACCTCCCTCACCA [ AA	CATACCTCTCACTT*CAACCTCCCTCACCA ] TT	undetermined	15	13	1
2611	3345	8482	13456	T5 -	1	CCTACCTCCCTCACCA*AAGCCCATAAAAATA	ACTTCAACCTCCCTCA*CCATTGGCAGCCTAG	none	none	none	0	2	0
2666	3079	8537	13190	T5 -	1	CCAAAATGAACGAAAA*TCTGTTCGCTTCATT	TAGGCGCTATCACCAC*TCTGTTCGCAGCAGT	CCAAAATGAACGAA*AATCTGTTCGC [ TTCATT	TAGGCGCTATCACC*ACTCTGTTCGC ] AGCAGT	undetermined	11	9	1
2684	3360	8555	13471	T5 -	1	TGTTCGCTTCATTCAT*TGCCCCCACAATCCT	ACCATTGGCAGCCTAG*CATTAGCAGGAATAC	none	none	none	0	0	0
2782	3148	8653	13259	T5 -	1	ATCAACAACCGACTAA*TCACCACCCAACAAT	CCTTCTCCACTTCAAG*TCAACTAGGACTCAT	none	none	none	0	3	0
3016	3538	13127	13649	T5 -	1	TACTCATCCGCTTCCA*CCCCCTAGCAGAAAA	GTCAACCTCGCTTCCC*CACCCTTACTAACAT	TACTCATC*CGCTTCCAC [ CCCCTAGCAGAAAA	GTCAACCT*CGCTTCCCC ] ACCCTTACTAACAT	five	9	1	3
3349	3594	13460	13705	T5 -	3	CAACCTCCCTCACCAT*TGGCAGCCTAGCATT	AACCCCATTAAACGCC*TGGCAGCCGGAAGCC	none	none	none	0	8	0
3365	3614	13476	13725	T5 -	1	TGGCAGCCTAGCATTA*GCAGGAATACCTTTC	AGCCGGAAGCCTATTC*GCAGGATTCTCGAGG	TGGCAGCCTAGC*ATTAGCAGGA [ ATACCTTTC	AGCCGGAAGCCT*ATTCGCAGGA ] TTCTCGAGG	undetermined	10	6	2
2321	3537	8192	13648	T5 WT	1	TGGCGGCCGCGAGCAA*ACCACAGTTTCATGC	GGTCAACCTCGCTTCC*CCACCCTTACTAACA	none	none	none	0	0	0
2322	2689	8193	8560	T5 WT	3	GGCGGCCGCGAGCAAA*CCACAGTTTCATGCC	GCTTCATTCATTGCCC*CCACAATCCTAGGCC	GGCGGCCGCGAGCAAA [ CCACAGT*TTCATGCC	GCTTCATTCATTGCCC ] CCACAAT*CCTAGGCC	undetermined	7	5	1
2322	3537	8193	13648	T5 WT	4	GGCGGCCGCGAGCAAA*CCACAGTTTCATGCC	GGTCAACCTCGCTTCC*CCACCCTTACTAACA	none	none	none	0	4	0
2328	2695	8199	8566	T5 WT	1	CGCGAGCAAACCACAG*TTTCATGCCCATCGT	TTCATTGCCCCCACAA*TCCTAGGCCTACCCG	CGCGAGCAAA*CCACAGT [ TTCATGCCCATCGT	TTCATTGCCC*CCACAAT ] CCTAGGCCTACCCG	five	7	1	6
2329	3533	8200	13644	T5 WT	1	GCGAGCAAACCACAGT*TTCATGCCCATCGTC	AACAGGTCAACCTCGC*TTCCCCACCCTTACT	GCGAGCAAACCACA*GTTTC [ ATGCCCATCGTC	AACAGGTCAACCTC*GCTTC ] CCCACCCTTACT	undetermined	5	3	1
2333	2684	8204	8555	T5 WT	1	GCAAACCACAGTTTCA*TGCCCATCGTCCTAG	TGTTCGCTTCATTCAT*TGCCCCCACAATCCT	none	none	none	0	5	0
2335	2536	8206	8407	T5 WT	1	AAACCACAGTTTCATG*CCCATCGTCCTAGAA	GCCCACCATAATTACC*CCCATACTCCTTACA	none	none	none	0	5	0
2335	2603	8206	8474	T5 WT	1	AAACCACAGTTTCATG*CCCATCGTCCTAGAA	AACTACCACCTACCTC*CCTCACCAAAGCCCA	AAACCACAGTTTCA*TGCC [ CATCGTCCTAGAA	AACTACCACCTACC*TCCC ] TCACCAAAGCCCA	undetermined	4	2	3
2335	2688	8206	8559	T5 WT	2	AAACCACAGTTTCATG*CCCATCGTCCTAGAA	CGCTTCATTCATTGCC*CCCACAATCCTAGGC	none	none	none	0	4	0
2338	3028	8209	13139	T5 WT	1	CCACAGTTTCATGCCC*ATCGTCCTAGAATTA	TCCACCCCCTAGCAGA*AAATAGCCCACTAAT	none	none	none	0	1	0
2342	2695	8213	8566	T5 WT	2	AGTTTCATGCCCATCG*TCCTAGAATTAATTC	TTCATTGCCCCCACAA*TCCTAGGCCTACCCG	none	none	none	0	6	0
2342	3354	8213	13465	T5 WT	1	AGTTTCATGCCCATCG*TCCTAGAATTAATTC	TCCCTCACCATTGGCA*GCCTAGCATTAGCAG	AGTTTCATGCCCATCG [ TCCTAG*AATTAATTC	TCCCTCACCATTGGCA ] GCCTAG*CATTAGCAG	three	6	0	5
2346	2714	8217	8585	T5 WT	1	TCATGCCCATCGTCCT*AGAATTAATTCCCCT	TAGGCCTACCCGCCGC*AGTACTGATCATTCT	TCATGCCCATCGTCCT [ AGAA*TTAATTCCCCT	TAGGCCTACCCGCCGC ] AGTA*CTGATCATTCT	undetermined	4	2	3
2349	3199	8220	13310	T5 WT	1	TGCCCATCGTCCTAGA*ATTAATTCCCCTAAA	ACCAACCACACCTAGC*ATTCCTGCACATCTG	TGCCCATCGT*CCTAGAATT [ AATTCCCCTAAA	ACCAACCACA*CCTAGCATT ] CCTGCACATCTG	undetermined	9	3	5
2349	3551	8220	13662	T5 WT	1	TGCCCATCGTCCTAGA*ATTAATTCCCCTAAA	CCCCACCCTTACTAAC*ATTAACGAAAATAAC	none	none	none	0	5	0
2351	3501	8222	13612	T5 WT	1	CCCATCGTCCTAGAAT*TAATTCCCCTAAAAA	GCCTATAGCACTCGAA*TAATTCTTCTCACCC	CCCATCGTCCTAGA*ATTAATTC [ CCCTAAAAA	GCCTATAGCACTCG*AATAATTC ] TTCTCACCC	undetermined	8	6	1
2354	2731	8225	8602	T5 WT	7	ATCGTCCTAGAATTAA*TTCCCCTAAAAATCT	GTACTGATCATTCTAT*TTCCCCCTCTATTGA	ATCGTCCTAGAAT*TAATTCCCC [ TAAAAATCT	GTACTGATCATTC*TATTTCCCC ] CTCTATTGA	undetermined	9	6	2
2354	3533	8225	13644	T5 WT	4	ATCGTCCTAGAATTAA*TTCCCCTAAAAATCT	AACAGGTCAACCTCGC*TTCCCCACCCTTACT	none	none	none	0	6	0
2356	2687	8227	8558	T5 WT	1	CGTCCTAGAATTAATT*CCCCTAAAAATCTTT	TCGCTTCATTCATTGC*CCCCACAATCCTAGG	none	none	none	0	4	0
2356	2706	8227	8577	T5 WT	1	CGTCCTAGAATTAATT*CCCCTAAAAATCTTT	CACAATCCTAGGCCTA*CCCGCCGCAGTACTG	CGTCCTAGAATTAA*TTCCC [ CTAAAAATCTTT	CACAATCCTAGGCC*TACCC ] GCCGCAGTACTG	undetermined	5	3	1
2356	2734	8227	8605	T5 WT	11	CGTCCTAGAATTAATT*CCCCTAAAAATCTTT	CTGATCATTCTATTTC*CCCCTCTATTGATCC	CGTCCTAGAATTAA*TTCCCCT [ AAAAATCTTT	CTGATCATTCTATT*TCCCCCT ] CTATTGATCC	undetermined	7	5	1
2356	2735	8227	8606	T5 WT	1	CGTCCTAGAATTAATT*CCCCTAAAAATCTTT	TGATCATTCTATTTCC*CCCTCTATTGATCCC	none	none	none	0	3	0
2356	3017	8227	13128	T5 WT	1	CGTCCTAGAATTAATT*CCCCTAAAAATCTTT	ACTCATCCGCTTCCAC*CCCCTAGCAGAAAAT	none	none	none	0	6	0
2356	3512	8227	13623	T5 WT	1	CGTCCTAGAATTAATT*CCCCTAAAAATCTTT	TCGAATAATTCTTCTC*ACCCTAACAGGTCAA	CGTCCTAGAATTAATT [ CCCCTAA*AAATCTTT	TCGAATAATTCTTCTC ] ACCCTAA*CAGGTCAA	three	7	0	6
2356	3513	8227	13624	T5 WT	1	CGTCCTAGAATTAATT*CCCCTAAAAATCTTT	CGAATAATTCTTCTCA*CCCTAACAGGTCAAC	none	none	none	0	3	0
2357	3513	8228	13624	T5 WT	3	GTCCTAGAATTAATTC*CCCTAAAAATCTTTG	CGAATAATTCTTCTCA*CCCTAACAGGTCAAC	GTCCTAGAATTAATTC [ CCCTAAAA*ATCTTTG	CGAATAATTCTTCTCA ] CCCTAACA*GGTCAAC	undetermined	8	6	1
2357	3513	8228	13624	T5 WT	1	GTCCTAGAATTAATTC*CCCTAAAAATCTTTG	CGAATAATTCTTCTCA*CCCTAACAGGTCAAC	GTCCTAGAATTAATTC [ CCCTAAAA*ATCTTTG	CGAATAATTCTTCTCA ] CCCTAACA*GGTCAAC	undetermined	8	6	1
2358	2702	8229	8573	T5 WT	3	TCCTAGAATTAATTCC*CCTAAAAATCTTTGA	CCCCCACAATCCTAGG*CCTACCCGCCGCAGT	none	none	none	0	4	0
2359	2569	8230	8440	T5 WT	1	CCTAGAATTAATTCCC*CTAAAAATCTTTGAA	ATTCCTCATCACCCAA*CTAAAAATATTAAAC	CCTAGAATTAATTCCC [ CTAAAAATCTT*TGAA	ATTCCTCATCACCCAA ] CTAAAAATATT*AAAC	undetermined	11	8	2
2360	3162	8231	13273	T5 WT	1	CTAGAATTAATTCCCC*TAAAAATCTTTGAAA	AGTCAACTAGGACTCA*TAATAGTTACAATCG	none	none	none	0	3	0
2360	3565	8231	13676	T5 WT	1	CTAGAATTAATTCCCC*TAAAAATCTTTGAAA	ACATTAACGAAAATAA*CCCCACCCTACTAAA	none	none	none	0	0	0
2363	3576	8234	13687	T5 WT	1	GAATTAATTCCCCTAA*AAATCTTTGAAATAG	AATAACCCCACCCTAC*TAAACCCCATTAAAC	GAATTAATTC*CCCTAA [ AAATCTTTGAAATAG	AATAACCCCA*CCCTAC ] TAAACCCCATTAAAC	five	6	0	3
2369	2698	8240	8569	T5 WT	1	ATTCCCCTAAAAATCT*TTGAAATAGGGCCCG	ATTGCCCCCACAATCC*TAGGCCTACCCGCCG	ATTCCCCTAAA*AATCTT [ TGAAATAGGGCCCG	ATTGCCCCCAC*AATCCT ] AGGCCTACCCGCCG	five	6	1	3
2375	2516	8246	8387	T5 WT	1	CTAAAAATCTTTGAAA*TAGGGCCCGTATTTA	CAACTAAATACTACCG*TATGGCCCACCATAA	CTAAAAATCTTTGAAA [ TAGGGCCC*GTATTTA	CAACTAAATACTACCG ] TATGGCCC*ACCATAA	undetermined	8	2	7
2387	2531	8258	8402	T5 WT	1	GAAATAGGGCCCGTAT*TTACCCTATAGCACC	GTATGGCCCACCATAA*TTACCCCCATACTCC	GAAATAGGGCCCG*TATTTACCC [ TATAGCACC	GTATGGCCCACCA*TAATTACCC ] CCATACTCC	undetermined	9	6	2
2389	2694	8260	8565	T5 WT	1	AATAGGGCCCGTATTT*ACCCTATAGCACCCC	ATTCATTGCCCCCACA*ATCCTAGGCCTACCC	AATAGGGCCCGTATTT [ ACCCTA*TAGCACCCC	ATTCATTGCCCCCACA ] ATCCTA*GGCCTACCC	three	6	1	5
2389	3539	8260	13650	T5 WT	1	AATAGGGCCCGTATTT*ACCCTATAGCACCCC	TCAACCTCGCTTCCCC*ACCCTTACTAACATT	none	none	none	0	5	0
2389	3569	8260	13680	T5 WT	1	AATAGGGCCCGTATTT*ACCCTATAGCACCCC	TAACGAAAATAACCCC*ACCCTACTAAACCCC	none	none	none	0	6	0
2390	2734	8261	8605	T5 WT	2	ATAGGGCCCGTATTTA*CCCTATAGCACCCCC	CTGATCATTCTATTTC*CCCCTCTATTGATCC	ATAGGGCCCG*TATTTACCC [ TATAGCACCCCC	CTGATCATTC*TATTTCCCC ] CTCTATTGATCC	undetermined	9	3	5
2390	2735	8261	8606	T5 WT	1	ATAGGGCCCGTATTTA*CCCTATAGCACCCCC	TGATCATTCTATTTCC*CCCTCTATTGATCCC	ATAGGGCCCGTATTTA [ CCCTATA*GCACCCCC	TGATCATTCTATTTCC ] CCCTCTA*TTGATCCC	undetermined	7	4	2
2390	3447	8261	13558	T5 WT	3	ATAGGGCCCGTATTTA*CCCTATAGCACCCCC	TACACAAACGCCTGAG*CCCTATCTATTACTC	none	none	none	0	6	0
2391	3486	8262	13597	T5 WT	1	TAGGGCCCGTATTTAC*CCTATAGCACCCCCT	ACCTCCCTGACAAGCG*CCTATAGCACTCGAA	TAGGGCCCGTATTTAC [ CCTATAGCACCC*CCT	ACCTCCCTGACAAGCG ] CCTATAGCACTC*GAA	undetermined	12	10	1
2391	3486	8262	13597	T5 WT	4	TAGGGCCCGTATTTAC*CCTATAGCACCCCCT	ACCTCCCTGACAAGCG*CCTATAGCACTCGAA	TAGGGCCCGTATTTAC [ CCTATAGCACCC*CCT	ACCTCCCTGACAAGCG ] CCTATAGCACTC*GAA	undetermined	12	10	1
2392	2551	8263	8422	T5 WT	2	AGGGCCCGTATTTACC*CTATAGCACCCCCTC	CCCCATACTCCTTACA*CTATTCCTCATCACC	AGGGCCCGTAT*TTACCCTAT [ AGCACCCCCTC	CCCCATACTCC*TTACACTAT ] TCCTCATCACC	undetermined	9	4	4
2392	3488	8263	13599	T5 WT	1	AGGGCCCGTATTTACC*CTATAGCACCCCCTC	CTCCCTGACAAGCGCC*TATAGCACTCGAATA	none	none	none	0	2	0
2393	2516	8264	8387	T5 WT	3	GGGCCCGTATTTACCC*TATAGCACCCCCTCT	CAACTAAATACTACCG*TATGGCCCACCATAA	GGGCCCGTATT*TACCCTAT [ AGCACCCCCTCT	CAACTAAATAC*TACCGTAT ] GGCCCACCATAA	undetermined	8	3	2
2397	2520	8268	8391	T5 WT	2	CCGTATTTACCCTATA*GCACCCCCTCTACCC	TAAATACTACCGTATG*GCCCACCATAATTAC	CCGTATTTACCC*TATAGC [ ACCCCCTCTACCC	TAAATACTACCG*TATGGC ] CCACCATAATTAC	undetermined	6	2	2
2398	3014	8269	13125	T5 WT	1	CGTATTTACCCTATAG*CACCCCCTCTACCCC	CTTACTCATCCGCTTC*CACCCCCTAGCAGAA	none	none	none	0	8	0
2399	2733	8270	8604	T5 WT	1	GTATTTACCCTATAGC*ACCCCCTCTACCCCC	ACTGATCATTCTATTT*CCCCCTCTATTGATC	GTATTTACCCTATAGC [ ACCCC*CTCTACCCCC	ACTGATCATTCTATTT ] CCCCC*TCTATTGATC	three	5	0	4
2400	2733	8271	8604	T5 WT	18	TATTTACCCTATAGCA*CCCCCTCTACCCCCT	ACTGATCATTCTATTT*CCCCCTCTATTGATC	none	none	none	0	9	0
2400	2747	8271	8618	T5 WT	2	TATTTACCCTATAGCA*CCCCCTCTACCCCCT	TTCCCCCTCTATTGAT*CCCCACCTCCAAATA	none	none	none	0	4	0
2400	3535	8271	13646	T5 WT	1	TATTTACCCTATAGCA*CCCCCTCTACCCCCT	CAGGTCAACCTCGCTT*CCCCACCCTTACTAA	none	none	none	0	4	0
2401	3265	8272	13376	T5 WT	1	ATTTACCCTATAGCAC*CCCCTCTACCCCCTC	GCTCCGGGTCCATCAT*CCACAACCTTAACAA	ATTTACCCTATAG*CACCC [ CCTCTACCCCCTC	GCTCCGGGTCCAT*CATCC ] ACAACCTTAACAA	undetermined	5	2	1
2403	2752	8274	8623	T5 WT	1	TTACCCTATAGCACCC*CCTCTACCCCCTCTA	CCTCTATTGATCCCCA*CCTCCAAATATCTCA	TTACCCTATAGCA*CCCCCTC [ TACCCCCTCTA	CCTCTATTGATCC*CCACCTC ] CAAATATCTCA	undetermined	7	4	1
2403	3323	8274	13434	T5 WT	1	TTACCCTATAGCACCC*CCTCTACCCCCTCTA	ACTACTCAAAACCATA*CCTCTCACTTCAACC	none	none	none	0	5	0
2405	3585	8276	13696	T5 WT	2	ACCCTATAGCACCCCC*TCTACCCCCTCTAGA	ACCCTACTAAACCCCA*TTAAACGCCTGGCAG	ACCCTATAGC*ACCCCCT [ CTACCCCCTCTAGA	ACCCTACTAA*ACCCCAT ] TAAACGCCTGGCAG	five	7	1	6
2406	2589	8277	8460	T5 WT	1	CCCTATAGCACCCCCT*CTACCCCCTCTAGAG	AAATATTAAACACAAA*CTACCACCTACCTCC	CCCTATAGCACCCCCT [ CTACCCCCT*CTAGAG	AAATATTAAACACAAA ] CTACCACCT*ACCTCC	undetermined	9	5	3
2406	3468	8277	13579	T5 WT	1	CCCTATAGCACCCCCT*CTACCCCCTCTAGAG	TCTATTACTCTCATCG*CTACCTCCCTGACAA	CCCTATAGCACCCCCT [ CTACCCCC*TCTAGAG	TCTATTACTCTCATCG ] CTACCTCC*CTGACAA	undetermined	8	5	1
2407	2731	8278	8602	T5 WT	2	CCTATAGCACCCCCTC*TACCCCCTCTAGAGC	GTACTGATCATTCTAT*TTCCCCCTCTATTGA	CCTATAGCACCCCCTC [ TACCCCCTCTA*GAGC	GTACTGATCATTCTAT ] TTCCCCCTCTA*TTGA	undetermined	11	1	10
2409	2733	8280	8604	T5 WT	8	TATAGCACCCCCTCTA*CCCCCTCTAGAGCCC	ACTGATCATTCTATTT*CCCCCTCTATTGATC	TATAGCACCCCCTC*TACCCCCTCTA [ GAGCCC	ACTGATCATTCTAT*TTCCCCCTCTA ] TTGATC	undetermined	11	9	1
2409	3535	8280	13646	T5 WT	1	TATAGCACCCCCTCTA*CCCCCTCTAGAGCCC	CAGGTCAACCTCGCTT*CCCCACCCTTACTAA	TATAGCACCCCCT*CTACCCC [ CTCTAGAGCCC	CAGGTCAACCTCG*CTTCCCC ] ACCCTTACTAA	undetermined	7	4	2
2410	2743	8281	8614	T5 WT	1	ATAGCACCCCCTCTAC*CCCCTCTAGAGCCCA	CTATTTCCCCCTCTAT*TGATCCCCACCTCCA	ATAGCA*CCCCCTCTAC [ CCCCTCTAGAGCCCA	CTATTT*CCCCCTCTAT ] TGATCCCCACCTCCA	five	10	0	9
2411	2537	8282	8408	T5 WT	1	TAGCACCCCCTCTACC*CCCTCTAGAGCCCAC	CCCACCATAATTACCC*CCATACTCCTTACAC	TAGCACCCCCTCTACC [ CCCT*CTAGAGCCCAC	CCCACCATAATTACCC ] CCAT*ACTCCTTACAC	three	4	0	3
2411	3570	8282	13681	T5 WT	1	TAGCACCCCCTCTACC*CCCTCTAGAGCCCAC	AACGAAAATAACCCCA*CCCTACTAAACCCCA	TAGCACCCCCTCTA*CCCCCT [ CTAGAGCCCAC	AACGAAAATAACCC*CACCCT ] ACTAAACCCCA	undetermined	6	4	1
2413	3459	8284	13570	T5 WT	1	GCACCCCCTCTACCCC*CTCTAGAGCCCACTG	TGAGCCCTATCTATTA*CTCTCATCGCTACCT	none	none	none	0	4	0
2414	2741	8285	8612	T5 WT	1	CACCCCCTCTACCCCC*TCTAGAGCCCACTGT	TTCTATTTCCCCCTCT*ATTGATCCCCACCTC	none	none	none	0	0	0
2419	2584	8290	8455	T5 WT	1	CCTCTACCCCCTCTAG*AGCCCACTGTAAAGC	ACTAAAAATATTAAAC*ACAAACTACCACCTA	CCTCTACCCCCTCT*AGA [ GCCCACTGTAAAGC	ACTAAAAATATTAA*ACA ] CAAACTACCACCTA	five	3	1	2
2419	2612	8290	8483	T5 WT	1	CCTCTACCCCCTCTAG*AGCCCACTGTAAAGC	CTACCTCCCTCACCAA*AGCCCATAAAAATAA	CCTCTACCCCCTCT*AGAGCCCA [ CTGTAAAGC	CTACCTCCCTCACC*AAAGCCCA ] TAAAAATAA	undetermined	8	6	1
2419	2613	8290	8484	T5 WT	1	CCTCTACCCCCTCTAG*AGCCCACTGTAAAGC	TACCTCCCTCACCAAA*GCCCATAAAAATAAA	none	none	none	0	0	0
2421	2748	8292	8619	T5 WT	2	TCTACCCCCTCTAGAG*CCCACTGTAAAGCTA	TCCCCCTCTATTGATC*CCCACCTCCAAATAT	none	none	none	0	5	0
2422	3138	8293	13249	T5 WT	1	CTACCCCCTCTAGAGC*CCACTGTAAAGCTAA	AAAATCGTAGCCTTCT*CCACTTCAAGTCAAC	none	none	none	0	5	0
2423	2751	8294	8622	T5 WT	1	TACCCCCTCTAGAGCC*CACTGTAAAGCTAAC	CCCTCTATTGATCCCC*ACCTCCAAATATCTC	none	none	none	0	2	0
2424	3151	8295	13262	T5 WT	1	ACCCCCTCTAGAGCCC*ACTGTAAAGCTAACT	TCTCCACTTCAAGTCA*ACTAGGACTCATAAT	ACCCCCTCTAGAGC*CCACT [ GTAAAGCTAACT	TCTCCACTTCAAGT*CAACT ] AGGACTCATAAT	undetermined	5	3	1
2426	2619	8297	8490	T5 WT	1	CCCCTCTAGAGCCCAC*TGTAAAGCTAACTTA	CCTCACCAAAGCCCAT*AAAAATAAAAAATTA	CCCCTCTAG*AGCCCAC [ TGTAAAGCTAACTTA	CCTCACCAA*AGCCCAT ] AAAAATAAAAAATTA	five	7	0	6
2427	2752	8298	8623	T5 WT	1	CCCTCTAGAGCCCACT*GTAAAGCTAACTTAG	CCTCTATTGATCCCCA*CCTCCAAATATCTCA	none	none	none	0	0	0
2427	2757	8298	8628	T5 WT	1	CCCTCTAGAGCCCACT*GTAAAGCTAACTTAG	ATTGATCCCCACCTCC*AAATATCTCATCAAC	none	none	none	0	0	0
2433	2776	8304	8647	T5 WT	1	AGAGCCCACTGTAAAG*CTAACTTAGCATTAA	TATCTCATCAACAACC*GACTAATCACCACCC	none	none	none	0	0	0
2435	3046	8306	13157	T5 WT	1	AGCCCACTGTAAAGCT*AACTTAGCATTAACC	ATAGCCCACTAATCCA*AACTCTAACACTATG	AGCCCACTGTAAAG*CTAACT [ TAGCATTAACC	ATAGCCCACTAATC*CAAACT ] CTAACACTATG	undetermined	6	4	1
2437	2763	8308	8634	T5 WT	1	CCCACTGTAAAGCTAA*CTTAGCATTAACCTT	CCCCACCTCCAAATAT*CTCATCAACAACCGA	CCCACTGTAAAGC*TAACT [ TAGCATTAACCTT	CCCCACCTCCAAA*TATCT ] CATCAACAACCGA	undetermined	5	2	1
2441	3177	8312	13288	T5 WT	1	CTGTAAAGCTAACTTA*GCATTAACCTTTTAA	ATAATAGTTACAATCG*GCATCAACCAACCAC	CTGTAAAGCTAACTTA [ GCATTAACC*TTTTAA	ATAATAGTTACAATCG ] GCATCAACC*AACCAC	undetermined	9	4	4
2442	2768	8313	8639	T5 WT	1	TGTAAAGCTAACTTAG*CATTAACCTTTTAAG	CCTCCAAATATCTCAT*CAACAACCGACTAAT	TGTAAAGCTAACTT*AGCA [ TTAACCTTTTAAG	CCTCCAAATATCTC*ATCA ] ACAACCGACTAAT	undetermined	4	2	3
2442	3328	8313	13439	T5 WT	1	TGTAAAGCTAACTTAG*CATTAACCTTTTAAG	TCAAAACCATACCTCT*CACTTCAACCTCCCT	TGTAAAGCTAACTTAG [ CATT*AACCTTTTAAG	TCAAAACCATACCTCT ] CACT*TCAACCTCCCT	undetermined	4	2	3
2444	2734	8315	8605	T5 WT	1	TAAAGCTAACTTAGCA*TTAACCTTTTAAGTT	CTGATCATTCTATTTC*CCCCTCTATTGATCC	none	none	none	0	0	0
2468	2645	8339	8516	T5 WT	1	TTAAGTTAAAGATTAA*GAGAACCAACACCTC	AATTATAACAAACCCT*GAGAACCAAAATGAA	TTAAGTTAAAGATTAA [ GAGAACCAACA*CCTC	AATTATAACAAACCCT ] GAGAACCAAAA*TGAA	undetermined	11	9	1
2470	2851	8341	8722	T5 WT	1	AAGTTAAAGATTAAGA*GAACCAACACCTCTT	CACAACACTAAAGGAC*GAACCTGATCTCTTA	none	none	none	0	5	0
2471	3182	8342	13293	T5 WT	1	AGTTAAAGATTAAGAG*AACCAACACCTCTTT	AGTTACAATCGGCATC*AACCAACCACACCTA	none	none	none	0	7	0
2479	2736	8350	8607	T5 WT	1	ATTAAGAGAACCAACA*CCTCTTTACAGTGAA	GATCATTCTATTTCCC*CCTCTATTGATCCCC	none	none	none	0	5	0
2487	2904	8358	8775	T5 WT	2	AACCAACACCTCTTTA*CAGTGAAATGCCCCA	TATTGCCACAACTAAC*CTCCTCGGAGGATCC	none	none	none	0	1	0
2492	3625	8363	13736	T5 WT	1	ACACCTCTTTACAGTG*AAATGCCCCAACTAA	TATTCGCAGGATTCTC*GAGGGGGGGCCCGGT	none	none	none	0	0	0
2495	2684	8366	8555	T5 WT	1	CCTCTTTACAGTGAAA*TGCCCCAACTAAATA	TGTTCGCTTCATTCAT*TGCCCCCACAATCCT	CCTCTTTACAGTGAAA [ TGCCCCAAC*TAAATA	TGTTCGCTTCATTCAT ] TGCCCCCAC*AATCCT	undetermined	9	6	1
2500	2896	8371	8767	T5 WT	2	TTACAGTGAAATGCCC*CAACTAAATACTACC	ATCATTTTTATTGCCA*CAACTAACCTCCTCG	TTACAGTGAAA*TGCCCCAACTAA [ ATACTACC	ATCATTTTTAT*TGCCACAACTAA ] CCTCCTCG	undetermined	12	7	4
2502	3037	8373	13148	T5 WT	1	ACAGTGAAATGCCCCA*ACTAAATACTACCGT	TAGCAGAAAATAGCCC*ACTAATCCAAACTCT	ACAGTGAAATGCC*CCAACTAA [ ATACTACCGT	TAGCAGAAAATAG*CCCACTAA ] TCCAAACTCT	undetermined	8	5	2
2521	3566	8392	13677	T5 WT	11	AAATACTACCGTATGG*CCCACCATAATTACC	CATTAACGAAAATAAC*CCCACCCTACTAAAC	AAATACTACCGTATGG [ CCCACCATA*ATTACC	CATTAACGAAAATAAC ] CCCACCCTA*CTAAAC	undetermined	9	6	2
2525	2829	8396	8700	T5 WT	2	ACTACCGTATGGCCCA*CCATAATTACCCCCA	CTCAAAACAAATGATA*ACCATACACAACACT	ACTACCGTATGGCCC [ ACC*ATAATTACCCCCA	CTCAAAACAAATGAT ] AAC*CATACACAACACT	three	3	1	2
2530	2682	8401	8553	T5 WT	2	CGTATGGCCCACCATA*ATTACCCCCATACTC	TCTGTTCGCTTCATTC*ATTGCCCCCACAATC	CGTATGGCCCACCATA [ ATTACCCCCA*TACTC	TCTGTTCGCTTCATTC ] ATTGCCCCCA*CAATC	undetermined	10	3	5
2533	2745	8404	8616	T5 WT	1	ATGGCCCACCATAATT*ACCCCCATACTCCTT	ATTTCCCCCTCTATTG*ATCCCCACCTCCAAA	ATGGCCCACCATAATT [ ACCCCCA*TACTCCTT	ATTTCCCCCTCTATTG ] ATCCCCA*CCTCCAAA	three	7	1	4
2533	3579	8404	13690	T5 WT	1	ATGGCCCACCATAATT*ACCCCCATACTCCTT	AACCCCACCCTACTAA*ACCCCATTAAACGCC	none	none	none	0	5	0
2537	3234	8408	13345	T5 WT	1	CCCACCATAATTACCC*CCATACTCCTTACAC	CACGCCTTCTTCAAAG*CCATACTATTTATGT	none	none	none	0	7	0
2546	3168	8417	13279	T5 WT	1	ATTACCCCCATACTCC*TTACACTATTCCTCA	CTAGGACTCATAATAG*TTACAATCGGCATCA	ATTACCCCCATACTCC [ TTACACT*ATTCCTCA	CTAGGACTCATAATAG ] TTACAAT*CGGCATCA	undetermined	7	5	1
2546	3168	8417	13279	T5 WT	1	ATTACCCCCATACTCC*TTACACTATTCCTCA	CTAGGACTCATAATAG*TTACAATCGGCATCA	ATTACCCCCATACTCC [ TTACACT*ATTCCTCA	CTAGGACTCATAATAG ] TTACAAT*CGGCATCA	undetermined	7	5	1
2548	3053	8419	13164	T5 WT	1	TACCCCCATACTCCTT*ACACTATTCCTCATC	ACTAATCCAAACTCTA*ACACTATGCTTAGGC	TACCCCCATACTC*CTTACACTAT [ TCCTCATC	ACTAATCCAAACT*CTAACACTAT ] GCTTAGGC	undetermined	10	7	1
2548	3053	8419	13164	T5 WT	5	TACCCCCATACTCCTT*ACACTATTCCTCATC	ACTAATCCAAACTCTA*ACACTATGCTTAGGC	TACCCCCATACTC*CTTACACTAT [ TCCTCATC	ACTAATCCAAACT*CTAACACTAT ] GCTTAGGC	undetermined	10	7	1
2553	3199	8424	13310	T5 WT	1	CCATACTCCTTACACT*ATTCCTCATCACCCA	ACCAACCACACCTAGC*ATTCCTGCACATCTG	none	none	none	0	6	0
2553	3320	8424	13431	T5 WT	1	CCATACTCCTTACACT*ATTCCTCATCACCCA	AGGACTACTCAAAACC*ATACCTCTCACTTCA	CCATACTCCTTACACT [ ATTCCTC*ATCACCCA	AGGACTACTCAAAACC ] ATACCTC*TCACTTCA	undetermined	7	2	2
2553	3503	8424	13614	T5 WT	1	CCATACTCCTTACACT*ATTCCTCATCACCCA	CTATAGCACTCGAATA*ATTCTTCTCACCCTA	CCATACTCCTTACACT [ ATTCCTC*ATCACCCA	CTATAGCACTCGAATA ] ATTCTTC*TCACCCTA	undetermined	7	4	2
2557	3459	8428	13570	T5 WT	1	ACTCCTTACACTATTC*CTCATCACCCAACTA	TGAGCCCTATCTATTA*CTCTCATCGCTACCT	ACTCCTTACA*CTATTCCTC [ ATCACCCAACTA	TGAGCCCTAT*CTATTACTC ] TCATCGCTACCT	undetermined	9	3	5
2559	3178	8430	13289	T5 WT	1	TCCTTACACTATTCCT*CATCACCCAACTAAA	TAATAGTTACAATCGG*CATCAACCAACCACA	TCCTTACACTATTCCT [ CATCACCCAAC*TAAA	TAATAGTTACAATCGG ] CATCAACCAAC*CACA	undetermined	11	5	5
2559	3178	8430	13289	T5 WT	2	TCCTTACACTATTCCT*CATCACCCAACTAAA	TAATAGTTACAATCGG*CATCAACCAACCACA	TCCTTACACTATTCCT [ CATCACCCAAC*TAAA	TAATAGTTACAATCGG ] CATCAACCAAC*CACA	undetermined	11	5	5
2559	3406	8430	13517	T5 WT	1	TCCTTACACTATTCCT*CATCACCCAACTAAA	TCTACTCCAAAGACCA*CATCATCGAAACCGC	TCCTTACACTATT*CCTCATCA [ CCCAACTAAA	TCTACTCCAAAGA*CCACATCA ] TCGAAACCGC	undetermined	8	5	1
2560	3071	8431	13182	T5 WT	1	CCTTACACTATTCCTC*ATCACCCAACTAAAA	ACTATGCTTAGGCGCT*ATCACCACTCTGTTC	none	none	none	0	6	0
2561	3510	8432	13621	T5 WT	2	CTTACACTATTCCTCA*TCACCCAACTAAAAA	ACTCGAATAATTCTTC*TCACCCTAACAGGTC	CTTACACTATTCCTCA [ TCACCCAA*CTAAAAA	ACTCGAATAATTCTTC ] TCACCCTA*ACAGGTC	undetermined	8	6	1
2562	2786	8433	8657	T5 WT	8	TTACACTATTCCTCAT*CACCCAACTAAAAAT	ACAACCGACTAATCAC*CACCCAACAATGACT	TTACACTATTCC*TCATCACCCAAC [ TAAAAAT	ACAACCGACTAA*TCACCACCCAAC ] AATGACT	undetermined	12	8	2
2562	3568	8433	13679	T5 WT	1	TTACACTATTCCTCAT*CACCCAACTAAAAAT	TTAACGAAAATAACCC*CACCCTACTAAACCC	TTACACTATTCCTCAT [ CACCCAACTAAA*AAT	TTAACGAAAATAACCC ] CACCCTACTAAA*CCC	undetermined	12	5	6
2563	3317	8434	13428	T5 WT	1	TACACTATTCCTCATC*ACCCAACTAAAAATA	AGGAGGACTACTCAAA*ACCATACCTCTCACT	none	none	none	0	3	0
2563	3564	8434	13675	T5 WT	1	TACACTATTCCTCATC*ACCCAACTAAAAATA	AACATTAACGAAAATA*ACCCCACCCTACTAA	none	none	none	0	4	0
2564	2894	8435	8765	T5 WT	1	ACACTATTCCTCATCA*CCCAACTAAAAATAT	TAATCATTTTTATTGC*CACAACTAACCTCCT	ACACTATTCCTCATCA [ CCCAACTAA*AAATAT	TAATCATTTTTATTGC ] CACAACTAA*CCTCCT	three	9	1	8
2565	3184	8436	13295	T5 WT	1	CACTATTCCTCATCAC*CCAACTAAAAATATT	TTACAATCGGCATCAA*CCAACCACACCTAGC	CACTATTCCT*CATCACCCAAC [ TAAAAATATT	TTACAATCGG*CATCAACCAAC ] CACACCTAGC	undetermined	11	5	4
2565	3184	8436	13295	T5 WT	2	CACTATTCCTCATCAC*CCAACTAAAAATATT	TTACAATCGGCATCAA*CCAACCACACCTAGC	CACTATTCCT*CATCACCCAAC [ TAAAAATATT	TTACAATCGG*CATCAACCAAC ] CACACCTAGC	undetermined	11	5	4
2565	3265	8436	13376	T5 WT	1	CACTATTCCTCATCAC*CCAACTAAAAATATT	GCTCCGGGTCCATCAT*CCACAACCTTAACAA	CACTATTCCT*CATCACCCA [ ACTAAAAATATT	GCTCCGGGTC*CATCATCCA ] CAACCTTAACAA	undetermined	9	3	5
2565	3412	8436	13523	T5 WT	1	CACTATTCCTCATCAC*CCAACTAAAAATATT	CCAAAGACCACATCAT*CGAAACCGCAAACAT	CACTATTCCT*CATCACC [ CAACTAAAAATATT	CCAAAGACCA*CATCATC ] GAAACCGCAAACAT	five	7	1	3
2566	3333	8437	13444	T5 WT	1	ACTATTCCTCATCACC*CAACTAAAAATATTA	ACCATACCTCTCACTT*CAACCTCCCTCACCA	none	none	none	0	4	0
2567	3187	8438	13298	T5 WT	1	CTATTCCTCATCACCC*AACTAAAAATATTAA	CAATCGGCATCAACCA*ACCACACCTAGCATT	CTATTCCTCATC*ACCCA [ ACTAAAAATATTAA	CAATCGGCATCA*ACCAA ] CCACACCTAGCATT	five	5	1	2
2567	3517	8438	13628	T5 WT	1	CTATTCCTCATCACCC*AACTAAAAATATTAA	TAATTCTTCTCACCCT*AACAGGTCAACCTCG	CTATTCCTCATCA*CCCAAC [ TAAAAATATTAA	TAATTCTTCTCAC*CCTAAC ] AGGTCAACCTCG	undetermined	6	3	2
2568	2777	8439	8648	T5 WT	1	TATTCCTCATCACCCA*ACTAAAAATATTAAA	ATCTCATCAACAACCG*ACTAATCACCACCCA	TATTCCTCATCAC*CCAACTAA [ AAATATTAAA	ATCTCATCAACAA*CCGACTAA ] TCACCACCCA	undetermined	8	5	2
2568	3238	8439	13349	T5 WT	1	TATTCCTCATCACCCA*ACTAAAAATATTAAA	CCTTCTTCAAAGCCAT*ACTATTTATGTGCTC	none	none	none	0	4	0
2568	3574	8439	13685	T5 WT	1	TATTCCTCATCACCCA*ACTAAAAATATTAAA	AAAATAACCCCACCCT*ACTAAACCCCATTAA	TATTCCTCAT*CACCCAACTAAA [ AATATTAAA	AAAATAACCC*CACCCTACTAAA ] CCCCATTAA	undetermined	12	6	5
2571	3190	8442	13301	T5 WT	1	TCCTCATCACCCAACT*AAAAATATTAAACAC	TCGGCATCAACCAACC*ACACCTAGCATTCCT	TCCTCATCAC*CCAACTA [ AAAATATTAAACAC	TCGGCATCAA*CCAACCA ] CACCTAGCATTCCT	five	7	1	4
2571	3295	8442	13406	T5 WT	1	TCCTCATCACCCAACT*AAAAATATTAAACAC	ATGAACAAGATATTCG*AAAAATAGGAGGACT	TCCTCATCACCCAA*CTAAAAATA [ TTAAACAC	ATGAACAAGATATT*CGAAAAATA ] GGAGGACT	undetermined	9	7	1
2577	3584	8448	13695	T5 WT	1	TCACCCAACTAAAAAT*ATTAAACACAAACTA	CACCCTACTAAACCCC*ATTAAACGCCTGGCA	TCACCCAACTAAAAAT [ ATTAAACAC*AAACTA	CACCCTACTAAACCCC ] ATTAAACGC*CTGGCA	undetermined	9	7	1
2580	3315	8451	13426	T5 WT	1	CCCAACTAAAAATATT*AAACACAAACTACCA	ATAGGAGGACTACTCA*AAACCATACCTCTCA	none	none	none	0	4	0
2582	3310	8453	13421	T5 WT	1	CAACTAAAAATATTAA*ACACAAACTACCACC	GAAAAATAGGAGGACT*ACTCAAAACCATACC	CAACTAAAAATATTAA [ ACACAAA*CTACCACC	GAAAAATAGGAGGACT ] ACTCAAA*ACCATACC	undetermined	7	2	6
2586	2803	8457	8674	T5 WT	1	TAAAAATATTAAACAC*AAACTACCACCTACC	ACCCAACAATGACTAA*TCAAACTAACCTCAA	none	none	none	0	0	0
2586	3559	8457	13670	T5 WT	1	TAAAAATATTAAACAC*AAACTACCACCTACC	TTACTAACATTAACGA*AAATAACCCCACCCT	none	none	none	0	3	0
2591	3106	8462	13217	T5 WT	1	ATATTAAACACAAACT*ACCACCTACCTCCCT	CAGTCTGCGCCCTTAC*ACAAAATGACATCAA	ATATTAAACACAAACT [ ACCA*CCTACCTCCCT	CAGTCTGCGCCCTTAC ] ACAA*AATGACATCAA	undetermined	4	2	3
2593	3191	8464	13302	T5 WT	1	ATTAAACACAAACTAC*CACCTACCTCCCTCA	CGGCATCAACCAACCA*CACCTAGCATTCCTG	ATTAAACACAAACTAC [ CACCTACC*TCCCTCA	CGGCATCAACCAACCA ] CACCTAGC*ATTCCTG	undetermined	8	6	1
2596	3308	8467	13419	T5 WT	1	AAACACAAACTACCAC*CTACCTCCCTCACCA	TCGAAAAATAGGAGGA*CTACTCAAAACCATA	none	none	none	0	4	0
2596	3468	8467	13579	T5 WT	3	AAACACAAACTACCAC*CTACCTCCCTCACCA	TCTATTACTCTCATCG*CTACCTCCCTGACAA	AAACACAAACTACCAC [ CTACCTCCCTCAC*CA	TCTATTACTCTCATCG ] CTACCTCCCTGAC*AA	undetermined	13	10	2
2596	3468	8467	13579	T5 WT	3	AAACACAAACTACCAC*CTACCTCCCTCACCA	TCTATTACTCTCATCG*CTACCTCCCTGACAA	AAACACAAACTACCAC [ CTACCTCCCTCAC*CA	TCTATTACTCTCATCG ] CTACCTCCCTGAC*AA	undetermined	13	10	2
2598	3331	8469	13442	T5 WT	1	ACACAAACTACCACCT*ACCTCCCTCACCAAA	AAACCATACCTCTCAC*TTCAACCTCCCTCAC	none	none	none	0	0	0
2598	3335	8469	13446	T5 WT	9	ACACAAACTACCACCT*ACCTCCCTCACCAAA	CATACCTCTCACTTCA*ACCTCCCTCACCATT	ACACAAACTACCAC*CTACCTCCCTCACCA [ AA	CATACCTCTCACTT*CAACCTCCCTCACCA ] TT	undetermined	15	13	1
2598	3335	8469	13446	T5 WT	134	ACACAAACTACCACCT*ACCTCCCTCACCAAA	CATACCTCTCACTTCA*ACCTCCCTCACCATT	ACACAAACTACCAC*CTACCTCCCTCACCA [ AA	CATACCTCTCACTT*CAACCTCCCTCACCA ] TT	undetermined	15	13	1
2602	3324	8473	13435	T5 WT	1	AAACTACCACCTACCT*CCCTCACCAAAGCCC	CTACTCAAAACCATAC*CTCTCACTTCAACCT	AAACTACCACCTACCT [ CCCTCAC*CAAAGCCC	CTACTCAAAACCATAC ] CTCTCAC*TTCAACCT	three	7	1	6
2604	3326	8475	13437	T5 WT	1	ACTACCACCTACCTCC*CTCACCAAAGCCCAT	ACTCAAAACCATACCT*CTCACTTCAACCTCC	ACTACCACCTACCT*CCCTCAC [ CAAAGCCCAT	ACTCAAAACCATAC*CTCTCAC ] TTCAACCTCC	undetermined	7	5	1
2607	3345	8478	13456	T5 WT	3	ACCACCTACCTCCCTC*ACCAAAGCCCATAAA	ACTTCAACCTCCCTCA*CCATTGGCAGCCTAG	none	none	none	0	0	0
2609	3229	8480	13340	T5 WT	2	CACCTACCTCCCTCAC*CAAAGCCCATAAAAA	GTACCCACGCCTTCTT*CAAAGCCATACTATT	none	none	none	0	7	0
2609	3229	8480	13340	T5 WT	5	CACCTACCTCCCTCAC*CAAAGCCCATAAAAA	GTACCCACGCCTTCTT*CAAAGCCATACTATT	none	none	none	0	7	0
2609	3348	8480	13459	T5 WT	1	CACCTACCTCCCTCAC*CAAAGCCCATAAAAA	TCAACCTCCCTCACCA*TTGGCAGCCTAGCAT	none	none	none	0	0	0
2611	3350	8482	13461	T5 WT	1	CCTACCTCCCTCACCA*AAGCCCATAAAAATA	AACCTCCCTCACCATT*GGCAGCCTAGCATTA	none	none	none	0	0	0
2612	3349	8483	13460	T5 WT	1	CTACCTCCCTCACCAA*AGCCCATAAAAATAA	CAACCTCCCTCACCAT*TGGCAGCCTAGCATT	CT*ACCTCCCTCACCAA [ AGCCCATAAAAATAA	CA*ACCTCCCTCACCAT ] TGGCAGCCTAGCATT	undetermined	14	0	13
2613	3591	8484	13702	T5 WT	2	TACCTCCCTCACCAAA*GCCCATAAAAATAAA	CTAAACCCCATTAAAC*GCCTGGCAGCCGGAA	TACCTCCCTCACC*AAAGCC [ CATAAAAATAAA	CTAAACCCCATTA*AACGCC ] TGGCAGCCGGAA	undetermined	6	3	2
2615	2830	8486	8701	T5 WT	1	CCTCCCTCACCAAAGC*CCATAAAAATAAAAA	TCAAAACAAATGATAA*CCATACACAACACTA	CCTCCCTCACCAAAGC [ CCATAAA*AATAAAAA	TCAAAACAAATGATAA ] CCATACA*CAACACTA	undetermined	7	5	1
2615	3258	8486	13369	T5 WT	10	CCTCCCTCACCAAAGC*CCATAAAAATAAAAA	TTTATGTGCTCCGGGT*CCATCATCCACAACC	none	none	none	0	4	0
2615	3403	8486	13514	T5 WT	1	CCTCCCTCACCAAAGC*CCATAAAAATAAAAA	GTTTCTACTCCAAAGA*CCACATCATCGAAAC	CCTCCCTCA*CCAAAGCCCA [ TAAAAATAAAAA	GTTTCTACT*CCAAAGACCA ] CATCATCGAAAC	undetermined	10	3	5
2615	3403	8486	13514	T5 WT	1	CCTCCCTCACCAAAGC*CCATAAAAATAAAAA	GTTTCTACTCCAAAGA*CCACATCATCGAAAC	CCTCCCTCA*CCAAAGCCCA [ TAAAAATAAAAA	GTTTCTACT*CCAAAGACCA ] CATCATCGAAAC	undetermined	10	3	5
2616	3582	8487	13693	T5 WT	1	CTCCCTCACCAAAGCC*CATAAAAATAAAAAA	CCCACCCTACTAAACC*CCATTAAACGCCTGG	CTCCCTCACCA*AAGCC [ CATAAAAATAAAAAA	CCCACCCTACT*AAACC ] CCATTAAACGCCTGG	five	5	0	4
2617	3489	8488	13600	T5 WT	2	TCCCTCACCAAAGCCC*ATAAAAATAAAAAAT	TCCCTGACAAGCGCCT*ATAGCACTCGAATAA	TCCCTCACCAAA*GCCCATA [ AAAATAAAAAAT	TCCCTGACAAGC*GCCTATA ] GCACTCGAATAA	undetermined	7	3	3
2620	3263	8491	13374	T5 WT	5	CTCACCAAAGCCCATA*AAAATAAAAAATTAT	GTGCTCCGGGTCCATC*ATCCACAACCTTAAC	CTCACCAAAGC*CCATAA [ AAATAAAAAATTAT	GTGCTCCGGGT*CCATCA ] TCCACAACCTTAAC	five	6	1	5
2625	3120	8496	13231	T5 WT	1	CAAAGCCCATAAAAAT*AAAAAATTATAACAA	ACACAAAATGACATCA*AAAAAATCGTAGCCT	none	none	none	0	7	0
2633	3430	8504	13541	T5 WT	1	ATAAAAATAAAAAATT*ATAACAAACCCTGAG	AAACCGCAAACATATC*ATACACAAACGCCTG	ATAAAAATAAAAA*ATTATA [ ACAAACCCTGAG	AAACCGCAAACAT*ATCATA ] CACAAACGCCTG	undetermined	6	3	2
2636	3106	8507	13217	T5 WT	1	AAAATAAAAAATTATA*ACAAACCCTGAGAAC	CAGTCTGCGCCCTTAC*ACAAAATGACATCAA	none	none	none	0	5	0
2636	3434	8507	13545	T5 WT	1	AAAATAAAAAATTATA*ACAAACCCTGAGAAC	CGCAAACATATCATAC*ACAAACGCCTGAGCC	AAAATAAAAAATTATA [ ACAAACCC*TGAGAAC	CGCAAACATATCATAC ] ACAAACGC*CTGAGCC	undetermined	8	6	1
2636	3434	8507	13545	T5 WT	1	AAAATAAAAAATTATA*ACAAACCCTGAGAAC	CGCAAACATATCATAC*ACAAACGCCTGAGCC	AAAATAAAAAATTATA [ ACAAACCC*TGAGAAC	CGCAAACATATCATAC ] ACAAACGC*CTGAGCC	undetermined	8	6	1
2651	3107	8522	13218	T5 WT	1	AACAAACCCTGAGAAC*CAAAATGAACGAAAA	AGTCTGCGCCCTTACA*CAAAATGACATCAAA	none	none	none	0	8	0
2658	3182	8529	13293	T5 WT	1	CCTGAGAACCAAAATG*AACGAAAATCTGTTC	AGTTACAATCGGCATC*AACCAACCACACCTA	none	none	none	0	3	0
2664	3077	8535	13188	T5 WT	1	AACCAAAATGAACGAA*AATCTGTTCGCTTCA	CTTAGGCGCTATCACC*ACTCTGTTCGCAGCA	AACCAAAATGAACGAA [ AATCTGTTCGC*TTCA	CTTAGGCGCTATCACC ] ACTCTGTTCGC*AGCA	undetermined	11	1	10
2665	3209	8536	13320	T5 WT	1	ACCAAAATGAACGAAA*ATCTGTTCGCTTCAT	CCTAGCATTCCTGCAC*ATCTGTACCCACGCC	none	none	none	0	6	0
2666	3079	8537	13190	T5 WT	1	CCAAAATGAACGAAAA*TCTGTTCGCTTCATT	TAGGCGCTATCACCAC*TCTGTTCGCAGCAGT	CCAAAATGAACGAA*AATCTGTTCGC [ TTCATT	TAGGCGCTATCACC*ACTCTGTTCGC ] AGCAGT	undetermined	11	9	1
2666	3079	8537	13190	T5 WT	4	CCAAAATGAACGAAAA*TCTGTTCGCTTCATT	TAGGCGCTATCACCAC*TCTGTTCGCAGCAGT	CCAAAATGAACGAA*AATCTGTTCGC [ TTCATT	TAGGCGCTATCACC*ACTCTGTTCGC ] AGCAGT	undetermined	11	9	1
2682	2889	8553	8760	T5 WT	1	TCTGTTCGCTTCATTC*ATTGCCCCCACAATC	ATCCTTAATCATTTTT*ATTGCCACAACTAAC	TCTGTTCGCTTCA*TTCATTGCC [ CCCACAATC	ATCCTTAATCATT*TTTATTGCC ] ACAACTAAC	undetermined	9	6	1
2690	3382	8561	13493	T5 WT	1	CTTCATTCATTGCCCC*CACAATCCTAGGCCT	CAGGAATACCTTTCCT*CACAGGTTTCTACTC	CTTCATTCATTGC*CCCCACA [ ATCCTAGGCCT	CAGGAATACCTTT*CCTCACA ] GGTTTCTACTC	undetermined	7	4	2
2693	3207	8564	13318	T5 WT	1	CATTCATTGCCCCCAC*AATCCTAGGCCTACC	CACCTAGCATTCCTGC*ACATCTGTACCCACG	none	none	none	0	0	0
2694	3410	8565	13521	T5 WT	1	ATTCATTGCCCCCACA*ATCCTAGGCCTACCC	CTCCAAAGACCACATC*ATCGAAACCGCAAAC	none	none	none	0	3	0
2695	3378	8566	13489	T5 WT	1	TTCATTGCCCCCACAA*TCCTAGGCCTACCCG	TTAGCAGGAATACCTT*TCCTCACAGGTTTCT	none	none	none	0	4	0
2697	3352	8568	13463	T5 WT	1	CATTGCCCCCACAATC*CTAGGCCTACCCGCC	CCTCCCTCACCATTGG*CAGCCTAGCATTAGC	none	none	none	0	1	0
2699	3367	8570	13478	T5 WT	6	TTGCCCCCACAATCCT*AGGCCTACCCGCCGC	GCAGCCTAGCATTAGC*AGGAATACCTTTCCT	none	none	none	0	3	0
2701	3354	8572	13465	T5 WT	1	GCCCCCACAATCCTAG*GCCTACCCGCCGCAG	TCCCTCACCATTGGCA*GCCTAGCATTAGCAG	GCCCCCACAATCCTAG [ GCCTACC*CGCCGCAG	TCCCTCACCATTGGCA ] GCCTAGC*ATTAGCAG	undetermined	7	5	1
2702	3379	8573	13490	T5 WT	1	CCCCCACAATCCTAGG*CCTACCCGCCGCAGT	TAGCAGGAATACCTTT*CCTCACAGGTTTCTA	none	none	none	0	3	0
2704	3369	8575	13480	T5 WT	1	CCCACAATCCTAGGCC*TACCCGCCGCAGTAC	AGCCTAGCATTAGCAG*GAATACCTTTCCTCA	none	none	none	0	0	0
2704	3372	8575	13483	T5 WT	13	CCCACAATCCTAGGCC*TACCCGCCGCAGTAC	CTAGCATTAGCAGGAA*TACCTTTCCTCACAG	none	none	none	0	4	0
2704	3372	8575	13483	T5 WT	1	CCCACAATCCTAGGCC*TACCCGCCGCAGTAC	CTAGCATTAGCAGGAA*TACCTTTCCTCACAG	none	none	none	0	4	0
2705	3369	8576	13480	T5 WT	1	CCACAATCCTAGGCCT*ACCCGCCGCAGTACT	AGCCTAGCATTAGCAG*GAATACCTTTCCTCA	none	none	none	0	0	0
2707	3417	8578	13528	T5 WT	1	ACAATCCTAGGCCTAC*CCGCCGCAGTACTGA	GACCACATCATCGAAA*CCGCAAACATATCAT	ACAATCCTAGGCCT*ACCCGC [ CGCAGTACTGA	GACCACATCATCGA*AACCGC ] AAACATATCAT	undetermined	6	4	1
2708	3484	8579	13595	T5 WT	1	CAATCCTAGGCCTACC*CGCCGCAGTACTGAT	CTACCTCCCTGACAAG*CGCCTATAGCACTCG	none	none	none	0	4	0
2708	3613	8579	13724	T5 WT	9	CAATCCTAGGCCTACC*CGCCGCAGTACTGAT	CAGCCGGAAGCCTATT*CGCAGGATTCTCGAG	CAATCCTAGGCCTACC [ CGCCG*CAGTACTGAT	CAGCCGGAAGCCTATT ] CGCAG*GATTCTCGAG	undetermined	5	3	1
2710	3376	8581	13487	T5 WT	1	ATCCTAGGCCTACCCG*CCGCAGTACTGATCA	CATTAGCAGGAATACC*TTTCCTCACAGGTTT	none	none	none	0	0	0
2710	3382	8581	13493	T5 WT	1	ATCCTAGGCCTACCCG*CCGCAGTACTGATCA	CAGGAATACCTTTCCT*CACAGGTTTCTACTC	ATCCTAGGCCTAC*CCGC [ CGCAGTACTGATCA	CAGGAATACCTTT*CCTC ] ACAGGTTTCTACTC	five	4	1	3
2710	3609	8581	13720	T5 WT	1	ATCCTAGGCCTACCCG*CCGCAGTACTGATCA	CTGGCAGCCGGAAGCC*TATTCGCAGGATTCT	none	none	none	0	0	0
2711	3613	8582	13724	T5 WT	1	TCCTAGGCCTACCCGC*CGCAGTACTGATCAT	CAGCCGGAAGCCTATT*CGCAGGATTCTCGAG	TCCTAGGCCTACCCGC [ CGCAGTA*CTGATCAT	CAGCCGGAAGCCTATT ] CGCAGGA*TTCTCGAG	undetermined	7	5	1
2712	3023	8583	13134	T5 WT	2	CCTAGGCCTACCCGCC*GCAGTACTGATCATT	CCGCTTCCACCCCCTA*GCAGAAAATAGCCCA	CCTAGGCCTACCCGCC [ GCAGTA*CTGATCATT	CCGCTTCCACCCCCTA ] GCAGAA*AATAGCCCA	undetermined	6	4	1
2712	3359	8583	13470	T5 WT	2	CCTAGGCCTACCCGCC*GCAGTACTGATCATT	CACCATTGGCAGCCTA*GCATTAGCAGGAATA	CCTAGGCCTACCCGCC [ GCAGTA*CTGATCATT	CACCATTGGCAGCCTA ] GCATTA*GCAGGAATA	undetermined	6	3	2
2712	3359	8583	13470	T5 WT	1	CCTAGGCCTACCCGCC*GCAGTACTGATCATT	CACCATTGGCAGCCTA*GCATTAGCAGGAATA	CCTAGGCCTACCCGCC [ GCAGTA*CTGATCATT	CACCATTGGCAGCCTA ] GCATTA*GCAGGAATA	undetermined	6	3	2
2717	2975	8588	13086	T5 WT	1	GCCTACCCGCCGCAGT*ACTGATCATTCTATT	CCTACTCCACTCAAGC*ACTATAGTTGTAGCA	GCCTACCCGCCGC*AGTACT [ GATCATTCTATT	CCTACTCCACTCA*AGCACT ] ATAGTTGTAGCA	undetermined	6	3	2
2727	3239	8598	13350	T5 WT	1	CGCAGTACTGATCATT*CTATTTCCCCCTCTA	CTTCTTCAAAGCCATA*CTATTTATGTGCTCC	CGCAGTACTGAT*CATTCTATTT [ CCCCCTCTA	CTTCTTCAAAGC*CATACTATTT ] ATGTGCTCC	undetermined	10	6	3
2733	2903	8604	8774	T5 WT	1	ACTGATCATTCTATTT*CCCCCTCTATTGATC	TTATTGCCACAACTAA*CCTCCTCGGAGGATC	ACTGATCATTCTATTT [ CCCCCTC*TATTGATC	TTATTGCCACAACTAA ] CCTCCTC*GGAGGATC	undetermined	7	2	6
2741	3385	8612	13496	T5 WT	1	TTCTATTTCCCCCTCT*ATTGATCCCCACCTC	GAATACCTTTCCTCAC*AGGTTTCTACTCCAA	none	none	none	0	1	0
2744	2914	8615	9139	T5 WT	1	TATTTCCCCCTCTATT*GATCCCCACCTCCAA	ACTAACCTCCTCGGAG*GATCCCCCGGGCTGC	none	none	none	0	7	0
2746	3225	8617	13336	T5 WT	1	TTTCCCCCTCTATTGA*TCCCCACCTCCAAAT	ATCTGTACCCACGCCT*TCTTCAAAGCCATAC	none	none	none	0	2	0
2746	3534	8617	13645	T5 WT	2	TTTCCCCCTCTATTGA*TCCCCACCTCCAAAT	ACAGGTCAACCTCGCT*TCCCCACCCTTACTA	none	none	none	0	8	0
2746	3535	8617	13646	T5 WT	1	TTTCCCCCTCTATTGA*TCCCCACCTCCAAAT	CAGGTCAACCTCGCTT*CCCCACCCTTACTAA	TTTCCCCCTCTATTGA [ TCCC*CACCTCCAAAT	CAGGTCAACCTCGCTT ] CCCC*ACCCTTACTAA	three	4	0	3
2747	3580	8618	13691	T5 WT	1	TTCCCCCTCTATTGAT*CCCCACCTCCAAATA	ACCCCACCCTACTAAA*CCCCATTAAACGCCT	TTCCCCCTCTATTG*ATCCCCA [ CCTCCAAATA	ACCCCACCCTACTA*AACCCCA ] TTAAACGCCT	undetermined	7	5	1
2750	3191	8621	13302	T5 WT	1	CCCCTCTATTGATCCC*CACCTCCAAATATCT	CGGCATCAACCAACCA*CACCTAGCATTCCTG	CCCCTCTATTGAT*CCCCACCT [ CCAAATATCT	CGGCATCAACCAA*CCACACCT ] AGCATTCCTG	undetermined	8	5	2
2751	3322	8622	13433	T5 WT	1	CCCTCTATTGATCCCC*ACCTCCAAATATCTC	GACTACTCAAAACCAT*ACCTCTCACTTCAAC	none	none	none	0	5	0
2751	3335	8622	13446	T5 WT	1	CCCTCTATTGATCCCC*ACCTCCAAATATCTC	CATACCTCTCACTTCA*ACCTCCCTCACCATT	CCCTCTATTGATCC*CCACCTCC [ AAATATCTC	CATACCTCTCACTT*CAACCTCC ] CTCACCATT	undetermined	8	6	1
2751	3540	8622	13651	T5 WT	1	CCCTCTATTGATCCCC*ACCTCCAAATATCTC	CAACCTCGCTTCCCCA*CCCTTACTAACATTA	none	none	none	0	0	0
2752	3340	8623	13451	T5 WT	1	CCTCTATTGATCCCCA*CCTCCAAATATCTCA	CTCTCACTTCAACCTC*CCTCACCATTGGCAG	none	none	none	0	4	0
2752	3340	8623	13451	T5 WT	1	CCTCTATTGATCCCCA*CCTCCAAATATCTCA	CTCTCACTTCAACCTC*CCTCACCATTGGCAG	none	none	none	0	4	0
2753	3394	8624	13505	T5 WT	7	CTCTATTGATCCCCAC*CTCCAAATATCTCAT	TCCTCACAGGTTTCTA*CTCCAAAGACCACAT	CTCTATTGATCCCCAC [ CTCCAAATA*TCTCAT	TCCTCACAGGTTTCTA ] CTCCAAAGA*CCACAT	undetermined	9	7	1
2755	3318	8626	13429	T5 WT	2	CTATTGATCCCCACCT*CCAAATATCTCATCA	GGAGGACTACTCAAAA*CCATACCTCTCACTT	CTATTGATCCCCACCT [ CCAAA*TATCTCATCA	GGAGGACTACTCAAAA ] CCATA*CCTCTCACTT	undetermined	5	3	1
2755	3345	8626	13456	T5 WT	1	CTATTGATCCCCACCT*CCAAATATCTCATCA	ACTTCAACCTCCCTCA*CCATTGGCAGCCTAG	CTATTGATCCCCAC*CTCCA [ AATATCTCATCA	ACTTCAACCTCCCT*CACCA ] TTGGCAGCCTAG	undetermined	5	3	1
2757	3297	8628	13408	T5 WT	2	ATTGATCCCCACCTCC*AAATATCTCATCAAC	GAACAAGATATTCGAA*AAATAGGAGGACTAC	none	none	none	0	5	0
2761	3122	8632	13233	T5 WT	1	ATCCCCACCTCCAAAT*ATCTCATCAACAACC	ACAAAATGACATCAAA*AAAATCGTAGCCTTC	ATCCCCACCTCCA*AATA [ TCTCATCAACAACC	ACAAAATGACATC*AAAA ] AAATCGTAGCCTTC	five	4	1	3
2762	3460	8633	13571	T5 WT	2	TCCCCACCTCCAAATA*TCTCATCAACAACCG	GAGCCCTATCTATTAC*TCTCATCGCTACCTC	none	none	none	0	7	0
2765	3178	8636	13289	T5 WT	1	CCACCTCCAAATATCT*CATCAACAACCGACT	TAATAGTTACAATCGG*CATCAACCAACCACA	CCACCTCCAAATATCT [ CATCAACAA*CCGACT	TAATAGTTACAATCGG ] CATCAACCA*ACCACA	undetermined	9	7	1
2765	3406	8636	13517	T5 WT	1	CCACCTCCAAATATCT*CATCAACAACCGACT	TCTACTCCAAAGACCA*CATCATCGAAACCGC	none	none	none	0	5	0
2768	3277	8639	13388	T5 WT	1	CCTCCAAATATCTCAT*CAACAACCGACTAAT	TCATCCACAACCTTAA*CAATGAACAAGATAT	CCTCCAAATATCTC*ATCAA [ CAACCGACTAAT	TCATCCACAACCTT*AACAA ] TGAACAAGATAT	undetermined	5	3	1
2769	3415	8640	13526	T5 WT	1	CTCCAAATATCTCATC*AACAACCGACTAATC	AAGACCACATCATCGA*AACCGCAAACATATC	none	none	none	0	3	0
2770	3267	8641	13378	T5 WT	1	TCCAAATATCTCATCA*ACAACCGACTAATCA	TCCGGGTCCATCATCC*ACAACCTTAACAATG	TCCAAATATC*TCATCAACAACC [ GACTAATCA	TCCGGGTCCA*TCATCCACAACC ] TTAACAATG	undetermined	12	6	5
2771	3412	8642	13523	T5 WT	1	CCAAATATCTCATCAA*CAACCGACTAATCAC	CCAAAGACCACATCAT*CGAAACCGCAAACAT	CCAAATATCT*CATCAAC [ AACCGACTAATCAC	CCAAAGACCA*CATCATC ] GAAACCGCAAACAT	five	7	1	4
2771	3524	8642	13635	T5 WT	1	CCAAATATCTCATCAA*CAACCGACTAATCAC	TCTCACCCTAACAGGT*CAACCTCGCTTCCCC	none	none	none	0	5	0
2772	3122	8643	13233	T5 WT	1	CAAATATCTCATCAAC*AACCGACTAATCACC	ACAAAATGACATCAAA*AAAATCGTAGCCTTC	CAAATATCT*CATCAACAA [ CCGACTAATCACC	ACAAAATGA*CATCAAAAA ] AATCGTAGCCTTC	undetermined	9	2	8
2772	3415	8643	13526	T5 WT	3	CAAATATCTCATCAAC*AACCGACTAATCACC	AAGACCACATCATCGA*AACCGCAAACATATC	none	none	none	0	5	0
2774	3416	8645	13527	T5 WT	1	AATATCTCATCAACAA*CCGACTAATCACCAC	AGACCACATCATCGAA*ACCGCAAACATATCA	AATATCTCATCAACA [ ACC*GACTAATCACCAC	AGACCACATCATCGA ] AAC*CGCAAACATATCA	undetermined	3	2	2
2781	3071	8652	13182	T5 WT	1	CATCAACAACCGACTA*ATCACCACCCAACAA	ACTATGCTTAGGCGCT*ATCACCACTCTGTTC	CATCAACAACCGACTA [ ATCACCACCC*AACAA	ACTATGCTTAGGCGCT ] ATCACCACTC*TGTTC	undetermined	10	8	1
2782	3342	8653	13453	T5 WT	2	ATCAACAACCGACTAA*TCACCACCCAACAAT	CTCACTTCAACCTCCC*TCACCATTGGCAGCC	none	none	none	0	6	0
2785	3567	8656	13678	T5 WT	1	AACAACCGACTAATCA*CCACCCAACAATGAC	ATTAACGAAAATAACC*CCACCCTACTAAACC	AACAACCGACTAATCA [ CCACCCAAC*AATGAC	ATTAACGAAAATAACC ] CCACCCTAC*TAAACC	undetermined	9	6	1
2786	3559	8657	13670	T5 WT	1	ACAACCGACTAATCAC*CACCCAACAATGACT	TTACTAACATTAACGA*AAATAACCCCACCCT	none	none	none	0	0	0
2789	3188	8660	13299	T5 WT	1	ACCGACTAATCACCAC*CCAACAATGACTAAT	AATCGGCATCAACCAA*CCACACCTAGCATTC	ACCGACTAATC*ACCACCCA [ ACAATGACTAAT	AATCGGCATCA*ACCAACCA ] CACCTAGCATTC	undetermined	8	3	4
2790	3016	8661	13127	T5 WT	4	CCGACTAATCACCACC*CAACAATGACTAATC	TACTCATCCGCTTCCA*CCCCCTAGCAGAAAA	CCGACTAATCACCA*CCC [ AACAATGACTAATC	TACTCATCCGCTTC*CAC ] CCCCTAGCAGAAAA	five	3	1	2
2790	3020	8661	13131	T5 WT	1	CCGACTAATCACCACC*CAACAATGACTAATC	CATCCGCTTCCACCCC*CTAGCAGAAAATAGC	CCGACTAATCAC*CACC [ CAACAATGACTAATC	CATCCGCTTCCA*CCCC ] CTAGCAGAAAATAGC	undetermined	4	0	1
2791	3275	8662	13386	T5 WT	2	CGACTAATCACCACCC*AACAATGACTAATCA	CATCATCCACAACCTT*AACAATGAACAAGAT	none	none	none	0	8	0
2792	3190	8663	13301	T5 WT	1	GACTAATCACCACCCA*ACAATGACTAATCAA	TCGGCATCAACCAACC*ACACCTAGCATTCCT	GACTAATCACCACC*CAACA [ ATGACTAATCAA	TCGGCATCAACCAA*CCACA ] CCTAGCATTCCT	undetermined	5	3	1
2792	3574	8663	13685	T5 WT	1	GACTAATCACCACCCA*ACAATGACTAATCAA	AAAATAACCCCACCCT*ACTAAACCCCATTAA	GACTAATCA*CCACCCAAC [ AATGACTAATCAA	AAAATAACC*CCACCCTAC ] TAAACCCCATTAA	undetermined	9	2	5
2792	3574	8663	13685	T5 WT	1	GACTAATCACCACCCA*ACAATGACTAATCAA	AAAATAACCCCACCCT*ACTAAACCCCATTAA	GACTAATCA*CCACCCAAC [ AATGACTAATCAA	AAAATAACC*CCACCCTAC ] TAAACCCCATTAA	undetermined	9	2	5
2793	3192	8664	13303	T5 WT	1	ACTAATCACCACCCAA*CAATGACTAATCAAA	GGCATCAACCAACCAC*ACCTAGCATTCCTGC	ACTAATCACCAC*CCAA [ CAATGACTAATCAAA	GGCATCAACCAA*CCAC ] ACCTAGCATTCCTGC	five	4	0	3
2798	3037	8669	13148	T5 WT	1	TCACCACCCAACAATG*ACTAATCAAACTAAC	TAGCAGAAAATAGCCC*ACTAATCCAAACTCT	TCACCACCCAACAATG [ ACTAATCAAA*CTAAC	TAGCAGAAAATAGCCC ] ACTAATCCAA*ACTCT	undetermined	10	7	2
2801	3285	8672	13396	T5 WT	1	CCACCCAACAATGACT*AATCAAACTAACCTC	AACCTTAACAATGAAC*AAGATATTCGAAAAA	none	none	none	0	2	0
2802	3005	8673	13116	T5 WT	11	CACCCAACAATGACTA*ATCAAACTAACCTCA	AGGAATCTTCTTACTC*ATCCGCTTCCACCCC	CACCCAACAATG*ACTAATC [ AAACTAACCTCA	AGGAATCTTCTT*ACTCATC ] CGCTTCCACCCC	undetermined	7	3	3
2813	3002	8684	13113	T5 WT	1	GACTAATCAAACTAAC*CTCAAAACAAATGAT	AGCAGGAATCTTCTTA*CTCATCCGCTTCCAC	none	none	none	0	4	0
2815	3056	8686	13167	T5 WT	1	CTAATCAAACTAACCT*CAAAACAAATGATAA	AATCCAAACTCTAACA*CTATGCTTAGGCGCT	none	none	none	0	1	0
2815	3420	8686	13531	T5 WT	1	CTAATCAAACTAACCT*CAAAACAAATGATAA	CACATCATCGAAACCG*CAAACATATCATACA	CTAATCAAACT*AACCTCAAA [ ACAAATGATAA	CACATCATCGA*AACCGCAAA ] CATATCATACA	undetermined	9	4	4
2829	3429	8700	13540	T5 WT	1	CTCAAAACAAATGATA*ACCATACACAACACT	GAAACCGCAAACATAT*CATACACAAACGCCT	none	none	none	0	0	0
2830	3034	8701	13145	T5 WT	1	TCAAAACAAATGATAA*CCATACACAACACTA	CCCTAGCAGAAAATAG*CCCACTAATCCAAAC	TCAAAACAAATG*ATAACC [ ATACACAACACTA	CCCTAGCAGAAA*ATAGCC ] CACTAATCCAAAC	undetermined	6	2	5
2830	3234	8701	13345	T5 WT	2	TCAAAACAAATGATAA*CCATACACAACACTA	CACGCCTTCTTCAAAG*CCATACTATTTATGT	TCAAAACAAATGAT*AACCATAC [ ACAACACTA	CACGCCTTCTTCAA*AGCCATAC ] TATTTATGT	undetermined	8	6	1
2831	3429	8702	13540	T5 WT	1	CAAAACAAATGATAAC*CATACACAACACTAA	GAAACCGCAAACATAT*CATACACAAACGCCT	CAAAACAAATGATA*ACCATACACAA [ CACTAA	GAAACCGCAAACAT*ATCATACACAA ] ACGCCT	undetermined	11	9	1
2843	3586	8714	13697	T5 WT	1	TAACCATACACAACAC*TAAAGGACGAACCTG	CCCTACTAAACCCCAT*TAAACGCCTGGCAGC	TAACCATACACAA*CACTAAA [ GGACGAACCTG	CCCTACTAAACCC*CATTAAA ] CGCCTGGCAGC	undetermined	7	4	1
2869	3165	8740	13276	T5 WT	1	ACCTGATCTCTTATAC*TAGTATCCTTAATCA	CAACTAGGACTCATAA*TAGTTACAATCGGCA	ACCTGATCTCTT*ATACTAGT [ ATCCTTAATCA	CAACTAGGACTC*ATAATAGT ] TACAATCGGCA	undetermined	8	4	3
2892	3187	8763	13298	T5 WT	1	CTTAATCATTTTTATT*GCCACAACTAACCTC	CAATCGGCATCAACCA*ACCACACCTAGCATT	CTTAATCATTTTTATT [ GCCACA*ACTAACCTC	CAATCGGCATCAACCA ] ACCACA*CCTAGCATT	three	6	0	5
2894	3105	8765	13216	T5 WT	1	TAATCATTTTTATTGC*CACAACTAACCTCCT	GCAGTCTGCGCCCTTA*CACAAAATGACATCA	none	none	none	0	5	0
2927	2987	9152	13098	T5 WT	1	GAGGATCCCCCGGGCT*GCAGGAATTCGATAT	AAGCACTATAGTTGTA*GCAGGAATCTTCTTA	none	none	none	0	8	0
2927	3023	9152	13134	T5 WT	1	GAGGATCCCCCGGGCT*GCAGGAATTCGATAT	CCGCTTCCACCCCCTA*GCAGAAAATAGCCCA	GAGGATCCCCCGGGCT [ GCAGGAA*TTCGATAT	CCGCTTCCACCCCCTA ] GCAGAAA*ATAGCCCA	undetermined	7	4	2
2942	3053	9167	13164	T5 WT	1	TGCAGGAATTCGATAT*CAAGCTTATCGATCA	ACTAATCCAAACTCTA*ACACTATGCTTAGGC	none	none	none	0	0	0
2959	3132	13070	13243	T5 WT	1	AAGCTTATCGATCAGC*CCTACTCCACTCAAG	ATCAAAAAAATCGTAG*CCTTCTCCACTTCAA	AAGCTTATCGATCAGC [ CCTACTCCACT*CAAG	ATCAAAAAAATCGTAG ] CCTTCTCCACT*TCAA	undetermined	11	3	7
2969	3143	13080	13254	T5 WT	2	ATCAGCCCTACTCCAC*TCAAGCACTATAGTT	CGTAGCCTTCTCCACT*TCAAGTCAACTAGGA	none	none	none	0	5	0
2975	3151	13086	13262	T5 WT	1	CCTACTCCACTCAAGC*ACTATAGTTGTAGCA	TCTCCACTTCAAGTCA*ACTAGGACTCATAAT	none	none	none	0	4	0
2999	3456	13110	13567	T5 WT	1	TGTAGCAGGAATCTTC*TTACTCATCCGCTTC	GCCTGAGCCCTATCTA*TTACTCTCATCGCTA	TGTAGCAGGAATCT*TCTTACTC [ ATCCGCTTC	GCCTGAGCCCTATC*TATTACTC ] TCATCGCTA	undetermined	8	6	1
3002	3461	13113	13572	T5 WT	1	AGCAGGAATCTTCTTA*CTCATCCGCTTCCAC	AGCCCTATCTATTACT*CTCATCGCTACCTCC	none	none	none	0	6	0
3008	3466	13119	13577	T5 WT	1	AATCTTCTTACTCATC*CGCTTCCACCCCCTA	TATCTATTACTCTCAT*CGCTACCTCCCTGAC	AATCTTCTTACTCATC [ CGCTTCC*ACCCCCTA	TATCTATTACTCTCAT ] CGCTACC*TCCCTGAC	undetermined	7	4	2
3008	3530	13119	13641	T5 WT	2	AATCTTCTTACTCATC*CGCTTCCACCCCCTA	CCTAACAGGTCAACCT*CGCTTCCCCACCCTT	AATCTTCTTACTCATC [ CGCTTCCAC*CCCCTA	CCTAACAGGTCAACCT ] CGCTTCCCC*ACCCTT	undetermined	9	7	1
3008	3530	13119	13641	T5 WT	1	AATCTTCTTACTCATC*CGCTTCCACCCCCTA	CCTAACAGGTCAACCT*CGCTTCCCCACCCTT	AATCTTCTTACTCATC [ CGCTTCCAC*CCCCTA	CCTAACAGGTCAACCT ] CGCTTCCCC*ACCCTT	undetermined	9	7	1
3018	3270	13129	13381	T5 WT	1	CTCATCCGCTTCCACC*CCCTAGCAGAAAATA	GGGTCCATCATCCACA*ACCTTAACAATGAAC	CTCATCCGCT*TCCACC [ CCCTAGCAGAAAATA	GGGTCCATCA*TCCACA ] ACCTTAACAATGAAC	five	6	0	2
3018	3339	13129	13450	T5 WT	2	CTCATCCGCTTCCACC*CCCTAGCAGAAAATA	CCTCTCACTTCAACCT*CCCTCACCATTGGCA	CTCATCCGCTTCCA*CCCCCT [ AGCAGAAAATA	CCTCTCACTTCAAC*CTCCCT ] CACCATTGGCA	undetermined	6	4	1
3018	3541	13129	13652	T5 WT	1	CTCATCCGCTTCCACC*CCCTAGCAGAAAATA	AACCTCGCTTCCCCAC*CCTTACTAACATTAA	CTCATCCGCTTCCACC [ CCCTA*GCAGAAAATA	AACCTCGCTTCCCCAC ] CCTTA*CTAACATTAA	three	5	0	4
3034	3565	13145	13676	T5 WT	1	CCCTAGCAGAAAATAG*CCCACTAATCCAAAC	ACATTAACGAAAATAA*CCCCACCCTACTAAA	CCCTAGCA*GAAAATAGCCC [ ACTAATCCAAAC	ACATTAAC*GAAAATAACCC ] CACCCTACTAAA	undetermined	11	3	7
3034	3566	13145	13677	T5 WT	3	CCCTAGCAGAAAATAG*CCCACTAATCCAAAC	CATTAACGAAAATAAC*CCCACCCTACTAAAC	CCCTAGCAGAAAAT*AGCCCAC [ TAATCCAAAC	CATTAACGAAAATA*ACCCCAC ] CCTACTAAAC	undetermined	7	5	1
3057	3246	13168	13357	T5 WT	1	ATCCAAACTCTAACAC*TATGCTTAGGCGCTA	AAAGCCATACTATTTA*TGTGCTCCGGGTCCA	ATCCAAACTCTAACAC [ TATGCT*TAGGCGCTA	AAAGCCATACTATTTA ] TGTGCT*CCGGGTCCA	three	6	1	5
3075	3537	13186	13648	T5 WT	3	TGCTTAGGCGCTATCA*CCACTCTGTTCGCAG	GGTCAACCTCGCTTCC*CCACCCTTACTAACA	none	none	none	0	4	0
3076	3493	13187	13604	T5 WT	3	GCTTAGGCGCTATCAC*CACTCTGTTCGCAGC	TGACAAGCGCCTATAG*CACTCGAATAATTCT	GCTTAGGCGCTATC*ACCACTC [ TGTTCGCAGC	TGACAAGCGCCTAT*AGCACTC ] GAATAATTCT	undetermined	7	5	1
3080	3542	13191	13653	T5 WT	1	AGGCGCTATCACCACT*CTGTTCGCAGCAGTC	ACCTCGCTTCCCCACC*CTTACTAACATTAAC	AGGCGCTATCA*CCACTCT [ GTTCGCAGCAGTC	ACCTCGCTTCC*CCACCCT ] TACTAACATTAAC	undetermined	7	2	6
3083	3611	13194	13722	T5 WT	2	CGCTATCACCACTCTG*TTCGCAGCAGTCTGC	GGCAGCCGGAAGCCTA*TTCGCAGGATTCTCG	CGCTATCACCACT*CTGTTCGCAG [ CAGTCTGC	GGCAGCCGGAAGC*CTATTCGCAG ] GATTCTCG	undetermined	10	7	1
3096	3483	13207	13594	T5 WT	1	CTGTTCGCAGCAGTCT*GCGCCCTTACACAAA	GCTACCTCCCTGACAA*GCGCCTATAGCACTC	none	none	none	0	5	0
3099	3540	13210	13651	T5 WT	2	TTCGCAGCAGTCTGCG*CCCTTACACAAAATG	CAACCTCGCTTCCCCA*CCCTTACTAACATTA	TTCGCAGCAGTCTG*CGCCCTTAC [ ACAAAATG	CAACCTCGCTTCCC*CACCCTTAC ] TAACATTA	undetermined	9	7	1
3105	3493	13216	13604	T5 WT	1	GCAGTCTGCGCCCTTA*CACAAAATGACATCA	TGACAAGCGCCTATAG*CACTCGAATAATTCT	none	none	none	0	3	0
3117	3505	13228	13616	T5 WT	1	CTTACACAAAATGACA*TCAAAAAAATCGTAG	ATAGCACTCGAATAAT*TCTTCTCACCCTAAC	none	none	none	0	2	0
3138	3537	13249	13648	T5 WT	1	AAAATCGTAGCCTTCT*CCACTTCAAGTCAAC	GGTCAACCTCGCTTCC*CCACCCTTACTAACA	AAAATCGTAGC*CTTCTCCAC [ TTCAAGTCAAC	GGTCAACCTCG*CTTCCCCAC ] CCTTACTAACA	undetermined	9	4	4
3139	3328	13250	13439	T5 WT	1	AAATCGTAGCCTTCTC*CACTTCAAGTCAACT	TCAAAACCATACCTCT*CACTTCAACCTCCCT	none	none	none	0	8	0
3151	3373	13262	13484	T5 WT	1	TCTCCACTTCAAGTCA*ACTAGGACTCATAAT	TAGCATTAGCAGGAAT*ACCTTTCCTCACAGG	none	none	none	0	2	0
3154	3304	13265	13415	T5 WT	1	CCACTTCAAGTCAACT*AGGACTCATAATAGT	ATATTCGAAAAATAGG*AGGACTACTCAAAAC	none	none	none	0	6	0
3157	3458	13268	13569	T5 WT	2	CTTCAAGTCAACTAGG*ACTCATAATAGTTAC	CTGAGCCCTATCTATT*ACTCTCATCGCTACC	none	none	none	0	4	0
3158	3461	13269	13572	T5 WT	1	TTCAAGTCAACTAGGA*CTCATAATAGTTACA	AGCCCTATCTATTACT*CTCATCGCTACCTCC	none	none	none	0	5	0
3158	3461	13269	13572	T5 WT	2	TTCAAGTCAACTAGGA*CTCATAATAGTTACA	AGCCCTATCTATTACT*CTCATCGCTACCTCC	none	none	none	0	5	0
3168	3456	13279	13567	T5 WT	1	CTAGGACTCATAATAG*TTACAATCGGCATCA	GCCTGAGCCCTATCTA*TTACTCTCATCGCTA	none	none	none	0	4	0
3193	3355	13304	13466	T5 WT	1	GCATCAACCAACCACA*CCTAGCATTCCTGCA	CCCTCACCATTGGCAG*CCTAGCATTAGCAGG	none	none	none	0	9	0
3198	3480	13309	13591	T5 WT	1	AACCAACCACACCTAG*CATTCCTGCACATCT	ATCGCTACCTCCCTGA*CAAGCGCCTATAGCA	none	none	none	0	2	0
3200	3377	13311	13488	T5 WT	1	CCAACCACACCTAGCA*TTCCTGCACATCTGT	ATTAGCAGGAATACCT*TTCCTCACAGGTTTC	CCAACCACACCTAG*CATTCCT [ GCACATCTGT	ATTAGCAGGAATAC*CTTTCCT ] CACAGGTTTC	undetermined	7	5	1
3200	3377	13311	13488	T5 WT	1	CCAACCACACCTAGCA*TTCCTGCACATCTGT	ATTAGCAGGAATACCT*TTCCTCACAGGTTTC	CCAACCACACCTAG*CATTCCT [ GCACATCTGT	ATTAGCAGGAATAC*CTTTCCT ] CACAGGTTTC	undetermined	7	5	1
3206	3382	13317	13493	T5 WT	1	ACACCTAGCATTCCTG*CACATCTGTACCCAC	CAGGAATACCTTTCCT*CACAGGTTTCTACTC	none	none	none	0	4	0
3206	3382	13317	13493	T5 WT	1	ACACCTAGCATTCCTG*CACATCTGTACCCAC	CAGGAATACCTTTCCT*CACAGGTTTCTACTC	none	none	none	0	4	0
3211	3476	13322	13587	T5 WT	1	TAGCATTCCTGCACAT*CTGTACCCACGCCTT	TCTCATCGCTACCTCC*CTGACAAGCGCCTAT	none	none	none	0	3	0
3214	3469	13325	13580	T5 WT	1	CATTCCTGCACATCTG*TACCCACGCCTTCTT	CTATTACTCTCATCGC*TACCTCCCTGACAAG	none	none	none	0	4	0
3223	3391	13334	13502	T5 WT	1	ACATCTGTACCCACGC*CTTCTTCAAAGCCAT	CTTTCCTCACAGGTTT*CTACTCCAAAGACCA	ACATCTGTACCCACGC [ CTTCT*TCAAAGCCAT	CTTTCCTCACAGGTTT ] CTACT*CCAAAGACCA	undetermined	5	2	4
3226	3330	13337	13441	T5 WT	2	TCTGTACCCACGCCTT*CTTCAAAGCCATACT	AAAACCATACCTCTCA*CTTCAACCTCCCTCA	none	none	none	0	6	0
3227	3506	13338	13617	T5 WT	1	CTGTACCCACGCCTTC*TTCAAAGCCATACTA	TAGCACTCGAATAATT*CTTCTCACCCTAACA	none	none	none	0	0	0
3229	3394	13340	13505	T5 WT	1	GTACCCACGCCTTCTT*CAAAGCCATACTATT	TCCTCACAGGTTTCTA*CTCCAAAGACCACAT	GTACCCACGCC*TTCTTC [ AAAGCCATACTATT	TCCTCACAGGT*TTCTAC ] TCCAAAGACCACAT	five	6	1	5
3229	3397	13340	13508	T5 WT	1	GTACCCACGCCTTCTT*CAAAGCCATACTATT	TCACAGGTTTCTACTC*CAAAGACCACATCAT	GTACCCACGCCTT*CTTCAAAG [ CCATACTATT	TCACAGGTTTCTA*CTCCAAAG ] ACCACATCAT	undetermined	8	5	1
3235	3403	13346	13514	T5 WT	1	ACGCCTTCTTCAAAGC*CATACTATTTATGTG	GTTTCTACTCCAAAGA*CCACATCATCGAAAC	ACGCCTTCTT*CAAAGCC [ ATACTATTTATGTG	GTTTCTACTC*CAAAGAC ] CACATCATCGAAAC	five	7	1	6
3264	3534	13375	13645	T5 WT	1	TGCTCCGGGTCCATCA*TCCACAACCTTAACA	ACAGGTCAACCTCGCT*TCCCCACCCTTACTA	TGCTCCGGGTCCATCA [ TCCACA*ACCTTAACA	ACAGGTCAACCTCGCT ] TCCCCA*CCCTTACTA	undetermined	6	3	1
3303	3444	13414	13555	T5 WT	1	GATATTCGAAAAATAG*GAGGACTACTCAAAA	TCATACACAAACGCCT*GAGCCCTATCTATTA	none	none	none	0	3	0
3316	3563	13427	13674	T5 WT	1	TAGGAGGACTACTCAA*AACCATACCTCTCAC	TAACATTAACGAAAAT*AACCCCACCCTACTA	TAGGAGGACTACTC*AAAACC [ ATACCTCTCAC	TAACATTAACGAAA*ATAACC ] CCACCCTACTA	undetermined	6	4	1
3325	3508	13436	13619	T5 WT	1	TACTCAAAACCATACC*TCTCACTTCAACCTC	GCACTCGAATAATTCT*TCTCACCCTAACAGG	TACTCAAAACCATA*CCTCTCAC [ TTCAACCTC	GCACTCGAATAATT*CTTCTCAC ] CCTAACAGG	undetermined	8	6	1
3328	3572	13439	13683	T5 WT	5	TCAAAACCATACCTCT*CACTTCAACCTCCCT	CGAAAATAACCCCACC*CTACTAAACCCCATT	TCAAAACCATACCT*CTC [ ACTTCAACCTCCCT	CGAAAATAACCCCA*CCC ] TACTAAACCCCATT	five	3	1	2
3334	3578	13445	13689	T5 WT	1	CCATACCTCTCACTTC*AACCTCCCTCACCAT	TAACCCCACCCTACTA*AACCCCATTAAACGC	none	none	none	0	4	0
3335	3470	13446	13581	T5 WT	1	CATACCTCTCACTTCA*ACCTCCCTCACCATT	TATTACTCTCATCGCT*ACCTCCCTGACAAGC	CATACCTCTCACTTCA [ ACCTCCCTCAC*CATT	TATTACTCTCATCGCT ] ACCTCCCTGAC*AAGC	undetermined	11	8	1
3343	3538	13454	13649	T5 WT	1	TCACTTCAACCTCCCT*CACCATTGGCAGCCT	GTCAACCTCGCTTCCC*CACCCTTACTAACAT	none	none	none	0	4	0
3344	3479	13455	13590	T5 WT	1	CACTTCAACCTCCCTC*ACCATTGGCAGCCTA	CATCGCTACCTCCCTG*ACAAGCGCCTATAGC	CACTTCA*ACCTCCCTCAC [ CATTGGCAGCCTA	CATCGCT*ACCTCCCTGAC ] AAGCGCCTATAGC	undetermined	11	2	7
3349	3594	13460	13705	T5 WT	2	CAACCTCCCTCACCAT*TGGCAGCCTAGCATT	AACCCCATTAAACGCC*TGGCAGCCGGAAGCC	none	none	none	0	8	0
3353	3605	13464	13716	T5 WT	1	CTCCCTCACCATTGGC*AGCCTAGCATTAGCA	ACGCCTGGCAGCCGGA*AGCCTATTCGCAGGA	CTCCCTCACCATT*GGCAGCCTA [ GCATTAGCA	ACGCCTGGCAGCC*GGAAGCCTA ] TTCGCAGGA	undetermined	9	6	2
3354	3485	13465	13596	T5 WT	1	TCCCTCACCATTGGCA*GCCTAGCATTAGCAG	TACCTCCCTGACAAGC*GCCTATAGCACTCGA	none	none	none	0	5	0
3360	3550	13471	13661	T5 WT	1	ACCATTGGCAGCCTAG*CATTAGCAGGAATAC	TCCCCACCCTTACTAA*CATTAACGAAAATAA	ACCATTGGCAGC*CTAGCATTA [ GCAGGAATAC	TCCCCACCCTTA*CTAACATTA ] ACGAAAATAA	undetermined	9	5	2
3365	3614	13476	13725	T5 WT	1	TGGCAGCCTAGCATTA*GCAGGAATACCTTTC	AGCCGGAAGCCTATTC*GCAGGATTCTCGAGG	TGGCAGCCTAGC*ATTAGCAGGA [ ATACCTTTC	AGCCGGAAGCCT*ATTCGCAGGA ] TTCTCGAGG	undetermined	10	6	2
3365	3614	13476	13725	T5 WT	2	TGGCAGCCTAGCATTA*GCAGGAATACCTTTC	AGCCGGAAGCCTATTC*GCAGGATTCTCGAGG	TGGCAGCCTAGC*ATTAGCAGGA [ ATACCTTTC	AGCCGGAAGCCT*ATTCGCAGGA ] TTCTCGAGG	undetermined	10	6	2
3368	3602	13479	13713	T5 WT	1	CAGCCTAGCATTAGCA*GGAATACCTTTCCTC	TAAACGCCTGGCAGCC*GGAAGCCTATTCGCA	CAGCCTAGCATT*AGCAGGAA [ TACCTTTCCTC	TAAACGCCTGGC*AGCCGGAA ] GCCTATTCGCA	undetermined	8	4	3
3436	3587	13547	13698	T5 WT	1	CAAACATATCATACAC*AAACGCCTGAGCCCT	CCTACTAAACCCCATT*AAACGCCTGGCAGCC	none	none	none	0	9	0
3436	3587	13547	13698	T5 WT	1	CAAACATATCATACAC*AAACGCCTGAGCCCT	CCTACTAAACCCCATT*AAACGCCTGGCAGCC	none	none	none	0	9	0
2318	2644	8189	8487	T1 A467T/T251I+P587L	1	CGGTGGCGGCCGCGAG*CAAACCACAGTTTCA	ATACTGGCAAAAAGCC*CATAAAAATAAAAAA	CGGTGGCGGCCGCGAG [ CAAA*CCACAGTTTCA	ATACTGGCAAAAAGCC ] CATA*AAAATAAAAAA	undetermined	4	2	3
2320	3214	8191	13297	T1 A467T/T251I+P587L	1	GTGGCGGCCGCGAGCA*AACCACAGTTTCATG	ACAATCGGCATCAACC*AACCACACCTAGCAT	GTGGCGGCCGCGAG*CAAACCACA [ GTTTCATG	ACAATCGGCATCAA*CCAACCACA ] CCTAGCAT	undetermined	9	7	1
2321	3220	8192	13303	T1 A467T/T251I+P587L	1	TGGCGGCCGCGAGCAA*ACCACAGTTTCATGC	GGCATCAACCAACCAC*ACCTAGCATTCCTGC	TGGCGGCCGCGAG*CAAACC [ ACAGTTTCATGC	GGCATCAACCAAC*CACACC ] TAGCATTCCTGC	undetermined	6	3	2
2321	3592	8192	13647	T1 A467T/T251I+P587L	1	TGGCGGCCGCGAGCAA*ACCACAGTTTCATGC	AGGTCAACCTCGCTTC*CCCACCCTTACTAAC	TGGCGGCCGCGAGCAA [ ACCAC*AGTTTCATGC	AGGTCAACCTCGCTTC ] CCCAC*CCTTACTAAC	three	5	0	4
2322	3593	8193	13648	T1 A467T/T251I+P587L	3	GGCGGCCGCGAGCAAA*CCACAGTTTCATGCC	GGTCAACCTCGCTTCC*CCACCCTTACTAACA	none	none	none	0	4	0
2334	2520	8205	8391	T1 A467T/T251I+P587L	1	CAAACCACAGTTTCAT*GCCCATCGTCCTAGA	TAAATACTACCGTATG*GCCCACCATAATTAC	CAAACCACAGTTTCAT [ GCCCATC*GTCCTAGA	TAAATACTACCGTATG ] GCCCACC*ATAATTAC	undetermined	7	5	1
2335	3592	8206	13647	T1 A467T/T251I+P587L	1	AAACCACAGTTTCATG*CCCATCGTCCTAGAA	AGGTCAACCTCGCTTC*CCCACCCTTACTAAC	none	none	none	0	4	0
2342	2723	8213	8566	T1 A467T/T251I+P587L	2	AGTTTCATGCCCATCG*TCCTAGAATTAATTC	TTCATTGCCCCCACAA*TCCTAGGCCTACCCG	none	none	none	0	6	0
2349	2706	8220	8549	T1 A467T/T251I+P587L	1	TGCCCATCGTCCTAGA*ATTAATTCCCCTAAA	AAAATCTGTTCGCTTC*ATTCATTGCCCCCAC	TGCCCATCGTCCTAGA [ ATTAATT*CCCCTAAA	AAAATCTGTTCGCTTC ] ATTCATT*GCCCCCAC	undetermined	7	3	3
2352	3554	8223	13609	T1 A467T/T251I+P587L	1	CCATCGTCCTAGAATT*AATTCCCCTAAAAAT	AGCGCCTATAGCACTC*GAATAATTCTTCTCA	none	none	none	0	0	0
2354	2759	8225	8602	T1 A467T/T251I+P587L	1	ATCGTCCTAGAATTAA*TTCCCCTAAAAATCT	GTACTGATCATTCTAT*TTCCCCCTCTATTGA	ATCGTCCTAGAAT*TAATTCCCC [ TAAAAATCT	GTACTGATCATTC*TATTTCCCC ] CTCTATTGA	undetermined	9	6	2
2354	3589	8225	13644	T1 A467T/T251I+P587L	2	ATCGTCCTAGAATTAA*TTCCCCTAAAAATCT	AACAGGTCAACCTCGC*TTCCCCACCCTTACT	none	none	none	0	6	0
2356	2764	8227	8607	T1 A467T/T251I+P587L	1	CGTCCTAGAATTAATT*CCCCTAAAAATCTTT	GATCATTCTATTTCCC*CCTCTATTGATCCCC	CGTCCTAGAATTAATT [ CCCCTA*AAAATCTTT	GATCATTCTATTTCCC ] CCTCTA*TTGATCCCC	undetermined	6	2	5
2357	3569	8228	13624	T1 A467T/T251I+P587L	3	GTCCTAGAATTAATTC*CCCTAAAAATCTTTG	CGAATAATTCTTCTCA*CCCTAACAGGTCAAC	GTCCTAGAATTAATTC [ CCCTAAAA*ATCTTTG	CGAATAATTCTTCTCA ] CCCTAACA*GGTCAAC	undetermined	8	6	1
2358	2730	8229	8573	T1 A467T/T251I+P587L	1	TCCTAGAATTAATTCC*CCTAAAAATCTTTGA	CCCCCACAATCCTAGG*CCTACCCGCCGCAGT	none	none	none	0	4	0
2359	2569	8230	8440	T1 A467T/T251I+P587L	2	CCTAGAATTAATTCCC*CTAAAAATCTTTGAA	ATTCCTCATCACCCAA*CTAAAAATATTAAAC	CCTAGAATTAATTCCC [ CTAAAAATCTT*TGAA	ATTCCTCATCACCCAA ] CTAAAAATATT*AAAC	undetermined	11	8	2
2360	2646	8231	8489	T1 A467T/T251I+P587L	1	CTAGAATTAATTCCCC*TAAAAATCTTTGAAA	ACTGGCAAAAAGCCCA*TAAAAATAAAAAATT	CTAGAATTAATT*CCCCTAAAAAT [ CTTTGAAA	ACTGGCAAAAAG*CCCATAAAAAT ] AAAAAATT	undetermined	11	7	3
2367	3180	8238	13263	T1 A467T/T251I+P587L	1	TAATTCCCCTAAAAAT*CTTTGAAATAGGGCC	CTCCACTTCAAGTCAA*CTAGGACTCATAATA	TAATTCCCCTAAAA*ATCT [ TTGAAATAGGGCC	CTCCACTTCAAGTC*AACT ] AGGACTCATAATA	undetermined	4	2	3
2372	2505	8243	8376	T1 A467T/T251I+P587L	1	CCCCTAAAAATCTTTG*AAATAGGGCCCGTAT	GTGAAATGCCCCAACT*AAATACTACCGTATG	none	none	none	0	5	0
2373	2841	8244	8684	T1 A467T/T251I+P587L	1	CCCTAAAAATCTTTGA*AATAGGGCCCGTATT	GACTAATCAAACTAAC*CTCAAAACAAATGAT	none	none	none	0	0	0
2380	2504	8251	8375	T1 A467T/T251I+P587L	1	AATCTTTGAAATAGGG*CCCGTATTTACCCTA	AGTGAAATGCCCCAAC*TAAATACTACCGTAT	none	none	none	0	0	0
2387	2531	8258	8402	T1 A467T/T251I+P587L	1	GAAATAGGGCCCGTAT*TTACCCTATAGCACC	GTATGGCCCACCATAA*TTACCCCCATACTCC	GAAATAGGGCCCG*TATTTACCC [ TATAGCACC	GTATGGCCCACCA*TAATTACCC ] CCATACTCC	undetermined	9	6	2
2389	3116	8260	13199	T1 A467T/T251I+P587L	1	AATAGGGCCCGTATTT*ACCCTATAGCACCCC	TCACCACTCTGTTCGC*AGCAGTCTGCGCCCT	AATAGGGCCCGTATTT [ ACC*CTATAGCACCCC	TCACCACTCTGTTCGC ] AGC*AGTCTGCGCCCT	three	3	1	2
2389	3625	8260	13680	T1 A467T/T251I+P587L	1	AATAGGGCCCGTATTT*ACCCTATAGCACCCC	TAACGAAAATAACCCC*ACCCTACTAAACCCC	none	none	none	0	6	0
2390	3503	8261	13558	T1 A467T/T251I+P587L	9	ATAGGGCCCGTATTTA*CCCTATAGCACCCCC	TACACAAACGCCTGAG*CCCTATCTATTACTC	none	none	none	0	6	0
2390	3503	8261	13558	T1 A467T/T251I+P587L	1	ATAGGGCCCGTATTTA*CCCTATAGCACCCCC	TACACAAACGCCTGAG*CCCTATCTATTACTC	none	none	none	0	6	0
2391	3542	8262	13597	T1 A467T/T251I+P587L	3	TAGGGCCCGTATTTAC*CCTATAGCACCCCCT	ACCTCCCTGACAAGCG*CCTATAGCACTCGAA	TAGGGCCCGTATTTAC [ CCTATAGCACCC*CCT	ACCTCCCTGACAAGCG ] CCTATAGCACTC*GAA	undetermined	12	10	1
2392	2492	8263	8363	T1 A467T/T251I+P587L	1	AGGGCCCGTATTTACC*CTATAGCACCCCCTC	ACACCTCTTTACAGTG*AAATGCCCCAACTAA	none	none	none	0	0	0
2392	2551	8263	8422	T1 A467T/T251I+P587L	2	AGGGCCCGTATTTACC*CTATAGCACCCCCTC	CCCCATACTCCTTACA*CTATTCCTCATCACC	AGGGCCCGTAT*TTACCCTAT [ AGCACCCCCTC	CCCCATACTCC*TTACACTAT ] TCCTCATCACC	undetermined	9	4	4
2393	2516	8264	8387	T1 A467T/T251I+P587L	5	GGGCCCGTATTTACCC*TATAGCACCCCCTCT	CAACTAAATACTACCG*TATGGCCCACCATAA	GGGCCCGTATT*TACCCTAT [ AGCACCCCCTCT	CAACTAAATAC*TACCGTAT ] GGCCCACCATAA	undetermined	8	3	2
2397	2520	8268	8391	T1 A467T/T251I+P587L	2	CCGTATTTACCCTATA*GCACCCCCTCTACCC	TAAATACTACCGTATG*GCCCACCATAATTAC	CCGTATTTACCC*TATAGC [ ACCCCCTCTACCC	TAAATACTACCG*TATGGC ] CCACCATAATTAC	undetermined	6	2	2
2398	3042	8269	13125	T1 A467T/T251I+P587L	1	CGTATTTACCCTATAG*CACCCCCTCTACCCC	CTTACTCATCCGCTTC*CACCCCCTAGCAGAA	none	none	none	0	8	0
2400	2761	8271	8604	T1 A467T/T251I+P587L	2	TATTTACCCTATAGCA*CCCCCTCTACCCCCT	ACTGATCATTCTATTT*CCCCCTCTATTGATC	none	none	none	0	9	0
2402	3395	8273	13450	T1 A467T/T251I+P587L	1	TTTACCCTATAGCACC*CCCTCTACCCCCTCT	GGGTGGGCGGCGACCT*CCCTCACCATTGGCA	TTTACCCTATAGCA*CCCCCTC [ TACCCCCTCT	GGGTGGGCGGCGAC*CTCCCTC ] ACCATTGGCA	undetermined	7	5	1
2406	2596	8277	8467	T1 A467T/T251I+P587L	1	CCCTATAGCACCCCCT*CTACCCCCTCTAGAG	AAACACAAACTACCAC*CTACCTCCCTCACCA	CCCTATAGCACCCCCT [ CTACCCCC*TCTAGAG	AAACACAAACTACCAC ] CTACCTCC*CTCACCA	undetermined	8	5	2
2406	3628	8277	13683	T1 A467T/T251I+P587L	1	CCCTATAGCACCCCCT*CTACCCCCTCTAGAG	CGAAAATAACCCCACC*CTACTAAACCCCATT	CCCTATAGCACCCC*CTCTAC [ CCCCTCTAGAG	CGAAAATAACCCCA*CCCTAC ] TAAACCCCATT	undetermined	6	4	1
2407	2532	8278	8403	T1 A467T/T251I+P587L	1	CCTATAGCACCCCCTC*TACCCCCTCTAGAGC	TATGGCCCACCATAAT*TACCCCCATACTCCT	none	none	none	0	7	0
2408	3043	8279	13126	T1 A467T/T251I+P587L	1	CTATAGCACCCCCTCT*ACCCCCTCTAGAGCC	TTACTCATCCGCTTCC*ACCCCCTAGCAGAAA	CTATAGCACCCCC*TCTACCCCCT [ CTAGAGCC	TTACTCATCCGCT*TCCACCCCCT ] AGCAGAAA	undetermined	10	7	2
2408	3635	8279	13690	T1 A467T/T251I+P587L	1	CTATAGCACCCCCTCT*ACCCCCTCTAGAGCC	AACCCCACCCTACTAA*ACCCCATTAAACGCC	CTATAGCACCCCCTCT [ ACCCCCT*CTAGAGCC	AACCCCACCCTACTAA ] ACCCCAT*TAAACGCC	undetermined	7	5	1
2409	2761	8280	8604	T1 A467T/T251I+P587L	1	TATAGCACCCCCTCTA*CCCCCTCTAGAGCCC	ACTGATCATTCTATTT*CCCCCTCTATTGATC	TATAGCACCCCCTC*TACCCCCTCTA [ GAGCCC	ACTGATCATTCTAT*TTCCCCCTCTA ] TTGATC	undetermined	11	9	1
2409	2761	8280	8604	T1 A467T/T251I+P587L	1	TATAGCACCCCCTCTA*CCCCCTCTAGAGCCC	ACTGATCATTCTATTT*CCCCCTCTATTGATC	TATAGCACCCCCTC*TACCCCCTCTA [ GAGCCC	ACTGATCATTCTAT*TTCCCCCTCTA ] TTGATC	undetermined	11	9	1
2411	2764	8282	8607	T1 A467T/T251I+P587L	1	TAGCACCCCCTCTACC*CCCTCTAGAGCCCAC	GATCATTCTATTTCCC*CCTCTATTGATCCCC	TAGCACCCCCTC*TACC [ CCCTCTAGAGCCCAC	GATCATTCTATT*TCCC ] CCTCTATTGATCCCC	five	4	0	3
2412	2780	8283	8623	T1 A467T/T251I+P587L	1	AGCACCCCCTCTACCC*CCTCTAGAGCCCACT	CCTCTATTGATCCCCA*CCTCCAAATATCTCA	AGCACCCCCTCTA*CCCCCTC [ TAGAGCCCACT	CCTCTATTGATCC*CCACCTC ] CAAATATCTCA	undetermined	7	4	1
2419	3060	8290	13143	T1 A467T/T251I+P587L	1	CCTCTACCCCCTCTAG*AGCCCACTGTAAAGC	CCCCCTAGCAGAAAAT*AGCCCACTAATCCAA	CCTCTACCCCCTCT*AGAGCCCACT [ GTAAAGC	CCCCCTAGCAGAAA*ATAGCCCACT ] AATCCAA	undetermined	10	8	1
2420	2615	8291	B	T1 A467T/T251I+P587L	1	CTCTACCCCCTCTAGA*GCCCACTGTAAAGCT	CCTCCCTCACCACGCC*GCCCACCCAACGTAT	none	none	none	0	6	0
2421	2565	8292	8436	T1 A467T/T251I+P587L	1	TCTACCCCCTCTAGAG*CCCACTGTAAAGCTA	CACTATTCCTCATCAC*CCAACTAAAAATATT	TCTACCCCCTCTAGAG [ CCCACT*GTAAAGCTA	CACTATTCCTCATCAC ] CCAACT*AAAAATATT	undetermined	6	2	2
2421	2776	8292	8619	T1 A467T/T251I+P587L	3	TCTACCCCCTCTAGAG*CCCACTGTAAAGCTA	TCCCCCTCTATTGATC*CCCACCTCCAAATAT	none	none	none	0	5	0
2421	3637	8292	13692	T1 A467T/T251I+P587L	1	TCTACCCCCTCTAGAG*CCCACTGTAAAGCTA	CCCCACCCTACTAAAC*CCCATTAAACGCCTG	none	none	none	0	4	0
2423	2522	8294	8393	T1 A467T/T251I+P587L	1	TACCCCCTCTAGAGCC*CACTGTAAAGCTAAC	AATACTACCGTATGGC*CCACCATAATTACCC	TACCCCCTCTAGA*GCC [ CACTGTAAAGCTAAC	AATACTACCGTAT*GGC ] CCACCATAATTACCC	five	3	0	2
2426	2647	8297	8490	T1 A467T/T251I+P587L	2	CCCCTCTAGAGCCCAC*TGTAAAGCTAACTTA	CTGGCAAAAAGCCCAT*AAAAATAAAAAATTA	CCCCTCTAG*AGCCCAC [ TGTAAAGCTAACTTA	CTGGCAAAA*AGCCCAT ] AAAAATAAAAAATTA	five	7	0	6
2428	3069	8299	13152	T1 A467T/T251I+P587L	1	CCTCTAGAGCCCACTG*TAAAGCTAACTTAGC	AGAAAATAGCCCACTA*ATCCAAACTCTAACA	CCTCTAG*AGCCCACTG [ TAAAGCTAACTTAGC	AGAAAAT*AGCCCACTA ] ATCCAAACTCTAACA	five	9	0	8
2433	3602	8304	13657	T1 A467T/T251I+P587L	1	AGAGCCCACTGTAAAG*CTAACTTAGCATTAA	CGCTTCCCCACCCTTA*CTAACATTAACGAAA	AGAGCCCACTGTAAAG [ CTAACTT*AGCATTAA	CGCTTCCCCACCCTTA ] CTAACAT*TAACGAAA	undetermined	7	5	1
2440	2572	8311	8443	T1 A467T/T251I+P587L	1	ACTGTAAAGCTAACTT*AGCATTAACCTTTTA	CCTCATCACCCAACTA*AAAATATTAAACACA	ACTGTAAAGCT*AACTTA [ GCATTAACCTTTTA	CCTCATCACCC*AACTAA ] AAATATTAAACACA	five	6	1	5
2446	2800	8317	8643	T1 A467T/T251I+P587L	1	AAGCTAACTTAGCATT*AACCTTTTAAGTTAA	CAAATATCTCATCAAC*AACCGACTAATCACC	none	none	none	0	4	0
2463	3607	8334	13662	T1 A467T/T251I+P587L	2	ACCTTTTAAGTTAAAG*ATTAAGAGAACCAAC	CCCCACCCTTACTAAC*ATTAACGAAAATAAC	ACCTTTTAAGTTA*AAGATTAA [ GAGAACCAAC	CCCCACCCTTACT*AACATTAA ] CGAAAATAAC	undetermined	8	5	2
2473	2817	8344	8660	T1 A467T/T251I+P587L	1	TTAAAGATTAAGAGAA*CCAACACCTCTTTAC	ACCGACTAATCACCAC*CCAACAATGACTAAT	TTAAAGATTAAGAG*AACCAACA [ CCTCTTTAC	ACCGACTAATCACC*ACCCAACA ] ATGACTAAT	undetermined	8	6	1
2475	2587	8346	8458	T1 A467T/T251I+P587L	1	AAAGATTAAGAGAACC*AACACCTCTTTACAG	AAAAATATTAAACACA*AACTACCACCTACCT	AAAGATTAAGAGA*ACCAAC [ ACCTCTTTACAG	AAAAATATTAAAC*ACAAAC ] TACCACCTACCT	undetermined	6	3	2
2477	2778	8348	8621	T1 A467T/T251I+P587L	1	AGATTAAGAGAACCAA*CACCTCTTTACAGTG	CCCCTCTATTGATCCC*CACCTCCAAATATCT	none	none	none	0	6	0
2482	3391	8353	B	T1 A467T/T251I+P587L	1	AAGAGAACCAACACCT*CTTTACAGTGAAATG	CGTTGGGTGGGCGGCG*ACCTCCCTCACCATT	none	none	none	0	0	0
2495	2712	8366	8555	T1 A467T/T251I+P587L	1	CCTCTTTACAGTGAAA*TGCCCCAACTAAATA	TGTTCGCTTCATTCAT*TGCCCCCACAATCCT	CCTCTTTACAGTGAAA [ TGCCCCAAC*TAAATA	TGTTCGCTTCATTCAT ] TGCCCCCAC*AATCCT	undetermined	9	6	1
2498	3626	8369	13681	T1 A467T/T251I+P587L	1	CTTTACAGTGAAATGC*CCCAACTAAATACTA	AACGAAAATAACCCCA*CCCTACTAAACCCCA	CTTTACAGTGAAATGC [ CCCAACTAAA*TACTA	AACGAAAATAACCCCA ] CCCTACTAAA*CCCCA	undetermined	10	3	6
2500	2924	8371	8767	T1 A467T/T251I+P587L	1	TTACAGTGAAATGCCC*CAACTAAATACTACC	ATCATTTTTATTGCCA*CAACTAACCTCCTCG	TTACAGTGAAA*TGCCCCAACTAA [ ATACTACC	ATCATTTTTAT*TGCCACAACTAA ] CCTCCTCG	undetermined	12	7	4
2500	2924	8371	8767	T1 A467T/T251I+P587L	3	TTACAGTGAAATGCCC*CAACTAAATACTACC	ATCATTTTTATTGCCA*CAACTAACCTCCTCG	TTACAGTGAAA*TGCCCCAACTAA [ ATACTACC	ATCATTTTTAT*TGCCACAACTAA ] CCTCCTCG	undetermined	12	7	4
2502	3065	8373	13148	T1 A467T/T251I+P587L	2	ACAGTGAAATGCCCCA*ACTAAATACTACCGT	TAGCAGAAAATAGCCC*ACTAATCCAAACTCT	ACAGTGAAATGCC*CCAACTAA [ ATACTACCGT	TAGCAGAAAATAG*CCCACTAA ] TCCAAACTCT	undetermined	8	5	2
2509	2588	8380	8459	T1 A467T/T251I+P587L	1	AATGCCCCAACTAAAT*ACTACCGTATGGCCC	AAAATATTAAACACAA*ACTACCACCTACCTC	AATGCCCCAACTAA*ATACTACC [ GTATGGCCC	AAAATATTAAACAC*AAACTACC ] ACCTACCTC	undetermined	8	6	1
2510	2725	8381	8568	T1 A467T/T251I+P587L	1	ATGCCCCAACTAAATA*CTACCGTATGGCCCA	CATTGCCCCCACAATC*CTAGGCCTACCCGCC	ATGCCCCAACTA*AATACTA [ CCGTATGGCCCA	CATTGCCCCCAC*AATCCTA ] GGCCTACCCGCC	undetermined	7	3	3
2521	2776	8392	8619	T1 A467T/T251I+P587L	1	AAATACTACCGTATGG*CCCACCATAATTACC	TCCCCCTCTATTGATC*CCCACCTCCAAATAT	none	none	none	0	6	0
2521	3592	8392	13647	T1 A467T/T251I+P587L	1	AAATACTACCGTATGG*CCCACCATAATTACC	AGGTCAACCTCGCTTC*CCCACCCTTACTAAC	AAATACTACCGTATGG [ CCCACCAT*AATTACC	AGGTCAACCTCGCTTC ] CCCACCCT*TACTAAC	undetermined	8	6	1
2522	2993	8393	13076	T1 A467T/T251I+P587L	1	AATACTACCGTATGGC*CCACCATAATTACCC	ATCGATCAGCCCTACT*CCACTCAAGCACTAT	none	none	none	0	4	0
2524	2733	8395	8576	T1 A467T/T251I+P587L	1	TACTACCGTATGGCCC*ACCATAATTACCCCC	CCACAATCCTAGGCCT*ACCCGCCGCAGTACT	TACTACCGTAT*GGCCCACC [ ATAATTACCCCC	CCACAATCCTA*GGCCTACC ] CGCCGCAGTACT	undetermined	8	3	4
2524	2733	8395	8576	T1 A467T/T251I+P587L	1	TACTACCGTATGGCCC*ACCATAATTACCCCC	CCACAATCCTAGGCCT*ACCCGCCGCAGTACT	TACTACCGTAT*GGCCCACC [ ATAATTACCCCC	CCACAATCCTA*GGCCTACC ] CGCCGCAGTACT	undetermined	8	3	4
2525	2764	8396	8607	T1 A467T/T251I+P587L	1	ACTACCGTATGGCCCA*CCATAATTACCCCCA	GATCATTCTATTTCCC*CCTCTATTGATCCCC	ACTACCGTATGGC*CCACC [ ATAATTACCCCCA	GATCATTCTATTT*CCCCC ] TCTATTGATCCCC	undetermined	5	2	4
2528	2807	8399	8650	T1 A467T/T251I+P587L	2	ACCGTATGGCCCACCA*TAATTACCCCCATAC	CTCATCAACAACCGAC*TAATCACCACCCAAC	ACCGTATGGCCCACCA [ TAATTACC*CCCATAC	CTCATCAACAACCGAC ] TAATCACC*ACCCAAC	undetermined	8	4	3
2533	2999	8404	13082	T1 A467T/T251I+P587L	1	ATGGCCCACCATAATT*ACCCCCATACTCCTT	CAGCCCTACTCCACTC*AAGCACTATAGTTGT	ATGGCCCACCATAA*TTA [ CCCCCATACTCCTT	CAGCCCTACTCCAC*TCA ] AGCACTATAGTTGT	five	3	1	2
2533	3635	8404	13690	T1 A467T/T251I+P587L	1	ATGGCCCACCATAATT*ACCCCCATACTCCTT	AACCCCACCCTACTAA*ACCCCATTAAACGCC	none	none	none	0	5	0
2534	2714	8405	8557	T1 A467T/T251I+P587L	1	TGGCCCACCATAATTA*CCCCCATACTCCTTA	TTCGCTTCATTCATTG*CCCCCACAATCCTAG	TGGCCCACCATA*ATTACCCCCA [ TACTCCTTA	TTCGCTTCATTC*ATTGCCCCCA ] CAATCCTAG	undetermined	10	6	2
2534	2761	8405	8604	T1 A467T/T251I+P587L	1	TGGCCCACCATAATTA*CCCCCATACTCCTTA	ACTGATCATTCTATTT*CCCCCTCTATTGATC	TGGCCCACCATA*ATTACCCCC [ ATACTCCTTA	ACTGATCATTCT*ATTTCCCCC ] TCTATTGATC	undetermined	9	5	3
2535	3636	8406	13691	T1 A467T/T251I+P587L	1	GGCCCACCATAATTAC*CCCCATACTCCTTAC	ACCCCACCCTACTAAA*CCCCATTAAACGCCT	GGCCCACCATAATT*ACCCCCAT [ ACTCCTTAC	ACCCCACCCTACTA*AACCCCAT ] TAAACGCCT	undetermined	8	6	1
2537	3293	8408	13376	T1 A467T/T251I+P587L	2	CCCACCATAATTACCC*CCATACTCCTTACAC	GCTCCGGGTCCATCAT*CCACAACCTTAACAA	CCCACCATAATTACCC [ CCATA*CTCCTTACAC	GCTCCGGGTCCATCAT ] CCACA*ACCTTAACAA	undetermined	5	3	1
2537	3346	8408	13429	T1 A467T/T251I+P587L	1	CCCACCATAATTACCC*CCATACTCCTTACAC	GGAGGACTACTCAAAA*CCATACCTCTCACTT	none	none	none	0	6	0
2540	3600	8411	13655	T1 A467T/T251I+P587L	1	ACCATAATTACCCCCA*TACTCCTTACACTAT	CTCGCTTCCCCACCCT*TACTAACATTAACGA	ACCATAATTACC*CCCATACT [ CCTTACACTAT	CTCGCTTCCCCA*CCCTTACT ] AACATTAACGA	undetermined	8	4	3
2542	2781	8413	8624	T1 A467T/T251I+P587L	1	CATAATTACCCCCATA*CTCCTTACACTATTC	CTCTATTGATCCCCAC*CTCCAAATATCTCAT	none	none	none	0	4	0
2545	3078	8416	13161	T1 A467T/T251I+P587L	1	AATTACCCCCATACTC*CTTACACTATTCCTC	CCCACTAATCCAAACT*CTAACACTATGCTTA	AATTACCCCCATACTC [ CTTACACTAT*TCCTC	CCCACTAATCCAAACT ] CTAACACTAT*GCTTA	undetermined	10	2	9
2548	3081	8419	13164	T1 A467T/T251I+P587L	2	TACCCCCATACTCCTT*ACACTATTCCTCATC	ACTAATCCAAACTCTA*ACACTATGCTTAGGC	TACCCCCATACTC*CTTACACTAT [ TCCTCATC	ACTAATCCAAACT*CTAACACTAT ] GCTTAGGC	undetermined	10	7	1
2548	3218	8419	13301	T1 A467T/T251I+P587L	1	TACCCCCATACTCCTT*ACACTATTCCTCATC	TCGGCATCAACCAACC*ACACCTAGCATTCCT	none	none	none	0	4	0
2553	3348	8424	13431	T1 A467T/T251I+P587L	1	CCATACTCCTTACACT*ATTCCTCATCACCCA	AGGACTACTCAAAACC*ATACCTCTCACTTCA	CCATACTCCTTACACT [ ATTCCTC*ATCACCCA	AGGACTACTCAAAACC ] ATACCTC*TCACTTCA	undetermined	7	2	2
2554	3252	8425	13335	T1 A467T/T251I+P587L	1	CATACTCCTTACACTA*TTCCTCATCACCCAA	CATCTGTACCCACGCC*TTCTTCAAAGCCATA	CATACTCCTTACACTA [ TTCCTCA*TCACCCAA	CATCTGTACCCACGCC ] TTCTTCA*AAGCCATA	undetermined	7	3	3
2554	3433	8425	13488	T1 A467T/T251I+P587L	3	CATACTCCTTACACTA*TTCCTCATCACCCAA	ATTAGCAGGAATACCT*TTCCTCACAGGTTTC	none	none	none	0	7	0
2554	3433	8425	13488	T1 A467T/T251I+P587L	1	CATACTCCTTACACTA*TTCCTCATCACCCAA	ATTAGCAGGAATACCT*TTCCTCACAGGTTTC	none	none	none	0	7	0
2555	3202	8426	13285	T1 A467T/T251I+P587L	1	ATACTCCTTACACTAT*TCCTCATCACCCAAC	CTCATAATAGTTACAA*TCGGCATCAACCAAC	ATACTCCTTACACT*ATTC [ CTCATCACCCAAC	CTCATAATAGTTAC*AATC ] GGCATCAACCAAC	undetermined	4	2	3
2557	2791	8428	8634	T1 A467T/T251I+P587L	1	ACTCCTTACACTATTC*CTCATCACCCAACTA	CCCCACCTCCAAATAT*CTCATCAACAACCGA	ACTCCTTACACTATTC [ CTCATCACC*CAACTA	CCCCACCTCCAAATAT ] CTCATCAAC*AACCGA	undetermined	9	7	1
2557	2791	8428	8634	T1 A467T/T251I+P587L	1	ACTCCTTACACTATTC*CTCATCACCCAACTA	CCCCACCTCCAAATAT*CTCATCAACAACCGA	ACTCCTTACACTATTC [ CTCATCACC*CAACTA	CCCCACCTCCAAATAT ] CTCATCAAC*AACCGA	undetermined	9	7	1
2557	3030	8428	13113	T1 A467T/T251I+P587L	1	ACTCCTTACACTATTC*CTCATCACCCAACTA	AGCAGGAATCTTCTTA*CTCATCCGCTTCCAC	ACTCCTTACACTA*TTCCTCATC [ ACCCAACTA	AGCAGGAATCTTC*TTACTCATC ] CGCTTCCAC	undetermined	9	6	2
2558	2810	8429	8653	T1 A467T/T251I+P587L	2	CTCCTTACACTATTCC*TCATCACCCAACTAA	ATCAACAACCGACTAA*TCACCACCCAACAAT	CTCCTTACACTATTCC [ TCATCACCCAAC*TAA	ATCAACAACCGACTAA ] TCACCACCCAAC*AAT	undetermined	12	3	8
2558	3289	8429	13372	T1 A467T/T251I+P587L	1	CTCCTTACACTATTCC*TCATCACCCAACTAA	ATGTGCTCCGGGTCCA*TCATCCACAACCTTA	CTCCTTACACTATT*CCTCATC [ ACCCAACTAA	ATGTGCTCCGGGTC*CATCATC ] CACAACCTTA	undetermined	7	5	1
2561	3437	8432	13492	T1 A467T/T251I+P587L	1	CTTACACTATTCCTCA*TCACCCAACTAAAAA	GCAGGAATACCTTTCC*TCACAGGTTTCTACT	CTTACACTATTCC*TCATCAC [ CCAACTAAAAA	GCAGGAATACCTT*TCCTCAC ] AGGTTTCTACT	undetermined	7	4	2
2561	3566	8432	13621	T1 A467T/T251I+P587L	3	CTTACACTATTCCTCA*TCACCCAACTAAAAA	ACTCGAATAATTCTTC*TCACCCTAACAGGTC	CTTACACTATTCCTCA [ TCACCCAA*CTAAAAA	ACTCGAATAATTCTTC ] TCACCCTA*ACAGGTC	undetermined	8	6	1
2562	2814	8433	8657	T1 A467T/T251I+P587L	3	TTACACTATTCCTCAT*CACCCAACTAAAAAT	ACAACCGACTAATCAC*CACCCAACAATGACT	TTACACTATTCC*TCATCACCCAAC [ TAAAAAT	ACAACCGACTAA*TCACCACCCAAC ] AATGACT	undetermined	12	8	2
2562	2814	8433	8657	T1 A467T/T251I+P587L	2	TTACACTATTCCTCAT*CACCCAACTAAAAAT	ACAACCGACTAATCAC*CACCCAACAATGACT	TTACACTATTCC*TCATCACCCAAC [ TAAAAAT	ACAACCGACTAA*TCACCACCCAAC ] AATGACT	undetermined	12	8	2
2562	3594	8433	13649	T1 A467T/T251I+P587L	1	TTACACTATTCCTCAT*CACCCAACTAAAAAT	GTCAACCTCGCTTCCC*CACCCTTACTAACAT	none	none	none	0	5	0
2562	3624	8433	13679	T1 A467T/T251I+P587L	1	TTACACTATTCCTCAT*CACCCAACTAAAAAT	TTAACGAAAATAACCC*CACCCTACTAAACCC	TTACACTATTCCTCAT [ CACCCAACTAAA*AAT	TTAACGAAAATAACCC ] CACCCTACTAAA*CCC	undetermined	12	5	6
2565	3212	8436	13295	T1 A467T/T251I+P587L	1	CACTATTCCTCATCAC*CCAACTAAAAATATT	TTACAATCGGCATCAA*CCAACCACACCTAGC	CACTATTCCT*CATCACCCAAC [ TAAAAATATT	TTACAATCGG*CATCAACCAAC ] CACACCTAGC	undetermined	11	5	4
2565	3411	8436	13466	T1 A467T/T251I+P587L	1	CACTATTCCTCATCAC*CCAACTAAAAATATT	CCCTCACCATTGGCAG*CCTAGCATTAGCAGG	CACTATTCCTCAT*CACCC [ AACTAAAAATATT	CCCTCACCATTGG*CAGCC ] TAGCATTAGCAGG	undetermined	5	2	1
2566	3296	8437	13379	T1 A467T/T251I+P587L	1	ACTATTCCTCATCACC*CAACTAAAAATATTA	CCGGGTCCATCATCCA*CAACCTTAACAATGA	ACTATTCCTCATCA*CCCAAC [ TAAAAATATTA	CCGGGTCCATCATC*CACAAC ] CTTAACAATGA	undetermined	6	4	1
2568	3601	8439	13656	T1 A467T/T251I+P587L	1	TATTCCTCATCACCCA*ACTAAAAATATTAAA	TCGCTTCCCCACCCTT*ACTAACATTAACGAA	TATTCCTCATCACCCA [ ACTAAAA*ATATTAAA	TCGCTTCCCCACCCTT ] ACTAACA*TTAACGAA	undetermined	7	5	1
2568	3630	8439	13685	T1 A467T/T251I+P587L	2	TATTCCTCATCACCCA*ACTAAAAATATTAAA	AAAATAACCCCACCCT*ACTAAACCCCATTAA	TATTCCTCAT*CACCCAACTAAA [ AATATTAAA	AAAATAACCC*CACCCTACTAAA ] CCCCATTAA	undetermined	12	6	5
2570	2652	8441	8495	T1 A467T/T251I+P587L	1	TTCCTCATCACCCAAC*TAAAAATATTAAACA	AAAAAGCCCATAAAAA*TAAAAAATTATAACA	TTCCTCATCACCC*AACTAAAAA [ TATTAAACA	AAAAAGCCCATAA*AAATAAAAA ] ATTATAACA	undetermined	9	6	2
2570	3433	8441	13488	T1 A467T/T251I+P587L	1	TTCCTCATCACCCAAC*TAAAAATATTAAACA	ATTAGCAGGAATACCT*TTCCTCACAGGTTTC	none	none	none	0	1	0
2571	2807	8442	8650	T1 A467T/T251I+P587L	1	TCCTCATCACCCAACT*AAAAATATTAAACAC	CTCATCAACAACCGAC*TAATCACCACCCAAC	TCCTCATCACCCAACT [ AAA*AATATTAAACAC	CTCATCAACAACCGAC ] TAA*TCACCACCCAAC	three	3	0	2
2571	2823	8442	8666	T1 A467T/T251I+P587L	1	TCCTCATCACCCAACT*AAAAATATTAAACAC	TAATCACCACCCAACA*ATGACTAATCAAACT	TCCTCAT*CACCCAACTA [ AAAATATTAAACAC	TAATCAC*CACCCAACAA ] TGACTAATCAAACT	five	10	1	9
2573	2785	8444	8628	T1 A467T/T251I+P587L	3	CTCATCACCCAACTAA*AAATATTAAACACAA	ATTGATCCCCACCTCC*AAATATCTCATCAAC	none	none	none	0	6	0
2577	3640	8448	13695	T1 A467T/T251I+P587L	3	TCACCCAACTAAAAAT*ATTAAACACAAACTA	CACCCTACTAAACCCC*ATTAAACGCCTGGCA	TCACCCAACTAAAAAT [ ATTAAACAC*AAACTA	CACCCTACTAAACCCC ] ATTAAACGC*CTGGCA	undetermined	9	7	1
2582	3132	8453	13215	T1 A467T/T251I+P587L	1	CAACTAAAAATATTAA*ACACAAACTACCACC	AGCAGTCTGCGCCCTT*ACACAAAATGACATC	CAACTAAAAATATTAA [ ACACAAACT*ACCACC	AGCAGTCTGCGCCCTT ] ACACAAAAT*GACATC	undetermined	9	7	1
2582	3488	8453	13543	T1 A467T/T251I+P587L	1	CAACTAAAAATATTAA*ACACAAACTACCACC	ACCGCAAACATATCAT*ACACAAACGCCTGAG	CAACTAAAAATATT*AAACACAAAC [ TACCACC	ACCGCAAACATATC*ATACACAAAC ] GCCTGAG	undetermined	10	8	1
2582	3488	8453	13543	T1 A467T/T251I+P587L	2	CAACTAAAAATATTAA*ACACAAACTACCACC	ACCGCAAACATATCAT*ACACAAACGCCTGAG	CAACTAAAAATATT*AAACACAAAC [ TACCACC	ACCGCAAACATATC*ATACACAAAC ] GCCTGAG	undetermined	10	8	1
2584	2664	8455	8507	T1 A467T/T251I+P587L	3	ACTAAAAATATTAAAC*ACAAACTACCACCTA	AAAATAAAAAATTATA*ACAAACCCTGAGAAC	none	none	none	0	6	0
2585	2832	8456	8675	T1 A467T/T251I+P587L	1	CTAAAAATATTAAACA*CAAACTACCACCTAC	CCCAACAATGACTAAT*CAAACTAACCTCAAA	CTAAAAATATTAAACA [ CAAACTACC*ACCTAC	CCCAACAATGACTAAT ] CAAACTAAC*CTCAAA	undetermined	9	7	1
2585	3072	8456	13155	T1 A467T/T251I+P587L	1	CTAAAAATATTAAACA*CAAACTACCACCTAC	AAATAGCCCACTAATC*CAAACTCTAACACTA	none	none	none	0	6	0
2587	2800	8458	8643	T1 A467T/T251I+P587L	1	AAAAATATTAAACACA*AACTACCACCTACCT	CAAATATCTCATCAAC*AACCGACTAATCACC	none	none	none	0	3	0
2590	3428	8461	13483	T1 A467T/T251I+P587L	1	AATATTAAACACAAAC*TACCACCTACCTCCC	CTAGCATTAGCAGGAA*TACCTTTCCTCACAG	AATATTAAACACAA*ACTACC [ ACCTACCTCCC	CTAGCATTAGCAGG*AATACC ] TTTCCTCACAG	undetermined	6	4	1
2591	3215	8462	13298	T1 A467T/T251I+P587L	1	ATATTAAACACAAACT*ACCACCTACCTCCCT	CAATCGGCATCAACCA*ACCACACCTAGCATT	ATATTAAACACAAA*CTACCAC [ CTACCTCCCT	CAATCGGCATCAAC*CAACCAC ] ACCTAGCATT	undetermined	7	5	1
2592	2777	8463	8620	T1 A467T/T251I+P587L	1	TATTAAACACAAACTA*CCACCTACCTCCCTC	CCCCCTCTATTGATCC*CCACCTCCAAATATC	TATTAAACACAAACTA [ CCACCTAC*CTCCCTC	CCCCCTCTATTGATCC ] CCACCTCC*AAATATC	undetermined	8	6	1
2592	2840	8463	8683	T1 A467T/T251I+P587L	1	TATTAAACACAAACTA*CCACCTACCTCCCTC	TGACTAATCAAACTAA*CCTCAAAACAAATGA	TATTAAACACAAACTA [ CCAC*CTACCTCCCTC	TGACTAATCAAACTAA ] CCTC*AAAACAAATGA	three	4	0	3
2592	3391	8463	B	T1 A467T/T251I+P587L	2	TATTAAACACAAACTA*CCACCTACCTCCCTC	CGTTGGGTGGGCGGCG*ACCTCCCTCACCATT	none	none	none	0	0	0
2593	3391	8464	B	T1 A467T/T251I+P587L	2	ATTAAACACAAACTAC*CACCTACCTCCCTCA	CGTTGGGTGGGCGGCG*ACCTCCCTCACCATT	none	none	none	0	0	0
2593	3392	8464	13447	T1 A467T/T251I+P587L	1	ATTAAACACAAACTAC*CACCTACCTCCCTCA	GTTGGGTGGGCGGCGA*CCTCCCTCACCATTG	none	none	none	0	1	0
2594	3394	8465	13449	T1 A467T/T251I+P587L	1	TTAAACACAAACTACC*ACCTACCTCCCTCAC	TGGGTGGGCGGCGACC*TCCCTCACCATTGGC	TTAAACACAAA*CTACC [ ACCTACCTCCCTCAC	TGGGTGGGCGG*CGACC ] TCCCTCACCATTGGC	undetermined	5	3	1
2594	3433	8465	13488	T1 A467T/T251I+P587L	1	TTAAACACAAACTACC*ACCTACCTCCCTCAC	ATTAGCAGGAATACCT*TTCCTCACAGGTTTC	none	none	none	0	0	0
2595	3391	8466	B	T1 A467T/T251I+P587L	2	TAAACACAAACTACCA*CCTACCTCCCTCACC	CGTTGGGTGGGCGGCG*ACCTCCCTCACCATT	none	none	none	0	0	0
2595	3398	8466	13453	T1 A467T/T251I+P587L	1	TAAACACAAACTACCA*CCTACCTCCCTCACC	TGGGCGGCGACCTCCC*TCACCATTGGCAGCC	TAAACACAAACTA*CCA [ CCTACCTCCCTCACC	TGGGCGGCGACCT*CCC ] TCACCATTGGCAGCC	five	3	0	2
2595	3411	8466	13466	T1 A467T/T251I+P587L	5	TAAACACAAACTACCA*CCTACCTCCCTCACC	CCCTCACCATTGGCAG*CCTAGCATTAGCAGG	TAAACACAAACTACCA [ CCTACC*TCCCTCACC	CCCTCACCATTGGCAG ] CCTAGC*ATTAGCAGG	undetermined	6	4	1
2595	3435	8466	13490	T1 A467T/T251I+P587L	1	TAAACACAAACTACCA*CCTACCTCCCTCACC	TAGCAGGAATACCTTT*CCTCACAGGTTTCTA	none	none	none	0	3	0
2596	3389	8467	B	T1 A467T/T251I+P587L	2	AAACACAAACTACCAC*CTACCTCCCTCACCA	TACGTTGGGTGGGCGG*CGACCTCCCTCACCA	AAACACAAACTACCAC [ CTACCTCCCTCACCA*	TACGTTGGGTGGGCGG ] CGACCTCCCTCACCA*	undetermined	15	1	14
2596	3391	8467	B	T1 A467T/T251I+P587L	4	AAACACAAACTACCAC*CTACCTCCCTCACCA	CGTTGGGTGGGCGGCG*ACCTCCCTCACCATT	none	none	none	0	0	0
2596	3524	8467	13579	T1 A467T/T251I+P587L	1	AAACACAAACTACCAC*CTACCTCCCTCACCA	TCTATTACTCTCATCG*CTACCTCCCTGACAA	AAACACAAACTACCAC [ CTACCTCCCTCAC*CA	TCTATTACTCTCATCG ] CTACCTCCCTGAC*AA	undetermined	13	10	2
2596	3524	8467	13579	T1 A467T/T251I+P587L	5	AAACACAAACTACCAC*CTACCTCCCTCACCA	TCTATTACTCTCATCG*CTACCTCCCTGACAA	AAACACAAACTACCAC [ CTACCTCCCTCAC*CA	TCTATTACTCTCATCG ] CTACCTCCCTGAC*AA	undetermined	13	10	2
2597	3391	8468	B	T1 A467T/T251I+P587L	2	AACACAAACTACCACC*TACCTCCCTCACCAC	CGTTGGGTGGGCGGCG*ACCTCCCTCACCATT	none	none	none	0	0	0
2597	3392	8468	13447	T1 A467T/T251I+P587L	1	AACACAAACTACCACC*TACCTCCCTCACCAC	GTTGGGTGGGCGGCGA*CCTCCCTCACCATTG	none	none	none	0	0	0
2597	3428	8468	13483	T1 A467T/T251I+P587L	1	AACACAAACTACCACC*TACCTCCCTCACCAC	CTAGCATTAGCAGGAA*TACCTTTCCTCACAG	none	none	none	0	5	0
2598	2930	8469	8773	T1 A467T/T251I+P587L	1	ACACAAACTACCACCT*ACCTCCCTCACCACG	TTTATTGCCACAACTA*ACCTCCTCGGAGGAT	none	none	none	0	6	0
2598	3392	8469	13447	T1 A467T/T251I+P587L	7	ACACAAACTACCACCT*ACCTCCCTCACCACG	GTTGGGTGGGCGGCGA*CCTCCCTCACCATTG	none	none	none	0	0	0
2598	3395	8469	13450	T1 A467T/T251I+P587L	1	ACACAAACTACCACCT*ACCTCCCTCACCACG	GGGTGGGCGGCGACCT*CCCTCACCATTGGCA	none	none	none	0	4	0
2598	3400	8469	13455	T1 A467T/T251I+P587L	3294	ACACAAACTACCACCT*ACCTCCCTCACCACG	CGTTGGGTGGGCGGCG*ACCTCCCTCACCATT	ACACAAACTACCAC*CTACCTCCCTCACCA [ CG	CGTTGGGTGGGCGG*CGACCTCCCTCACCA ] TT	undetermined	15	13	1
2598	3582	8469	13637	T1 A467T/T251I+P587L	1	ACACAAACTACCACCT*ACCTCCCTCACCACG	TCACCCTAACAGGTCA*ACCTCGCTTCCCCAC	ACACAAACTACCACCT [ ACCTCCCT*CACCACG	TCACCCTAACAGGTCA ] ACCTCGCT*TCCCCAC	undetermined	8	5	1
2599	2784	8470	8627	T1 A467T/T251I+P587L	2	CACAAACTACCACCTA*CCTCCCTCACCACGC	TATTGATCCCCACCTC*CAAATATCTCATCAA	CACAAACTA*CCACCTAC [ CTCCCTCACCACGC	TATTGATCC*CCACCTCC ] AAATATCTCATCAA	five	8	1	7
2599	3393	8470	13448	T1 A467T/T251I+P587L	4	CACAAACTACCACCTA*CCTCCCTCACCACGC	TTGGGTGGGCGGCGAC*CTCCCTCACCATTGG	none	none	none	0	1	0
2600	3394	8471	13449	T1 A467T/T251I+P587L	5	ACAAACTACCACCTAC*CTCCCTCACCACGCC	TGGGTGGGCGGCGACC*TCCCTCACCATTGGC	none	none	none	0	1	0
2600	3397	8471	13452	T1 A467T/T251I+P587L	1	ACAAACTACCACCTAC*CTCCCTCACCACGCC	GTGGGCGGCGACCTCC*CTCACCATTGGCAGC	ACAAACTACC*ACCTAC [ CTCCCTCACCACGCC	GTGGGCGGCG*ACCTCC ] CTCACCATTGGCAGC	undetermined	6	0	1
2601	3395	8472	13450	T1 A467T/T251I+P587L	29	CAAACTACCACCTACC*TCCCTCACCACGCCG	GGGTGGGCGGCGACCT*CCCTCACCATTGGCA	CAAACTACCACCTACC [ TCC*CTCACCACGCCG	GGGTGGGCGGCGACCT ] CCC*TCACCATTGGCA	three	3	0	2
2602	3396	8473	13451	T1 A467T/T251I+P587L	7	AAACTACCACCTACCT*CCCTCACCACGCCGC	GGTGGGCGGCGACCTC*CCTCACCATTGGCAG	none	none	none	0	2	0
2602	3596	8473	13651	T1 A467T/T251I+P587L	1	AAACTACCACCTACCT*CCCTCACCACGCCGC	CAACCTCGCTTCCCCA*CCCTTACTAACATTA	none	none	none	0	4	0
2603	3397	8474	13452	T1 A467T/T251I+P587L	4	AACTACCACCTACCTC*CCTCACCACGCCGCC	GTGGGCGGCGACCTCC*CTCACCATTGGCAGC	none	none	none	0	0	0
2603	3435	8474	13490	T1 A467T/T251I+P587L	1	AACTACCACCTACCTC*CCTCACCACGCCGCC	TAGCAGGAATACCTTT*CCTCACAGGTTTCTA	AACTACCACCTACC*TCCCTCAC [ CACGCCGCC	TAGCAGGAATACCT*TTCCTCAC ] AGGTTTCTA	undetermined	8	6	1
2604	3398	8475	13453	T1 A467T/T251I+P587L	3	ACTACCACCTACCTCC*CTCACCACGCCGCCC	TGGGCGGCGACCTCCC*TCACCATTGGCAGCC	none	none	none	0	2	0
2604	3517	8475	13572	T1 A467T/T251I+P587L	1	ACTACCACCTACCTCC*CTCACCACGCCGCCC	AGCCCTATCTATTACT*CTCATCGCTACCTCC	none	none	none	0	4	0
2604	3565	8475	13620	T1 A467T/T251I+P587L	2	ACTACCACCTACCTCC*CTCACCACGCCGCCC	CACTCGAATAATTCTT*CTCACCCTAACAGGT	none	none	none	0	6	0
2605	3399	8476	13454	T1 A467T/T251I+P587L	6	CTACCACCTACCTCCC*TCACCACGCCGCCCA	GGGCGGCGACCTCCCT*CACCATTGGCAGCCT	CTACCACCTACCT*CCC [ TCACCACGCCGCCCA	GGGCGGCGACCTC*CCT ] CACCATTGGCAGCCT	five	3	0	2
2605	3400	8476	13455	T1 A467T/T251I+P587L	1	CTACCACCTACCTCCC*TCACCACGCCGCCCA	GGCGGCGACCTCCCTC*ACCATTGGCAGCCTA	none	none	none	0	1	0
2605	3404	8476	13459	T1 A467T/T251I+P587L	1	CTACCACCTACCTCCC*TCACCACGCCGCCCA	GCGACCTCCCTCACCA*TTGGCAGCCTAGCAT	CTACCACCTACCT*CCCT [ CACCACGCCGCCCA	GCGACCTCCCTCA*CCAT ] TGGCAGCCTAGCAT	five	4	1	3
2606	3400	8477	13455	T1 A467T/T251I+P587L	7	TACCACCTACCTCCCT*CACCACGCCGCCCAC	GGCGGCGACCTCCCTC*ACCATTGGCAGCCTA	none	none	none	0	0	0
2606	3401	8477	13456	T1 A467T/T251I+P587L	1	TACCACCTACCTCCCT*CACCACGCCGCCCAC	GCGGCGACCTCCCTCA*CCATTGGCAGCCTAG	TACCACCTACCTCC*CTC [ ACCACGCCGCCCAC	GCGGCGACCTCCCT*CAC ] CATTGGCAGCCTAG	five	3	1	2
2606	3402	8477	13457	T1 A467T/T251I+P587L	1	TACCACCTACCTCCCT*CACCACGCCGCCCAC	CGGCGACCTCCCTCAC*CATTGGCAGCCTAGC	none	none	none	0	2	0
2607	3401	8478	13456	T1 A467T/T251I+P587L	16	ACCACCTACCTCCCTC*ACCACGCCGCCCACC	GCGGCGACCTCCCTCA*CCATTGGCAGCCTAG	none	none	none	0	0	0
2607	3408	8478	13463	T1 A467T/T251I+P587L	1	ACCACCTACCTCCCTC*ACCACGCCGCCCACC	CCTCCCTCACCATTGG*CAGCCTAGCATTAGC	none	none	none	0	0	0
2607	3535	8478	13590	T1 A467T/T251I+P587L	1	ACCACCTACCTCCCTC*ACCACGCCGCCCACC	CATCGCTACCTCCCTG*ACAAGCGCCTATAGC	ACCAC*CTACCTCCCTCAC [ CACGCCGCCCACC	CATCG*CTACCTCCCTGAC ] AAGCGCCTATAGC	undetermined	13	2	9
2608	3245	8479	13328	T1 A467T/T251I+P587L	1	CCACCTACCTCCCTCA*CCACGCCGCCCACCC	TCCTGCACATCTGTAC*CCACGCCTTCTTCAA	none	none	none	0	7	0
2608	3245	8479	13328	T1 A467T/T251I+P587L	1	CCACCTACCTCCCTCA*CCACGCCGCCCACCC	TCCTGCACATCTGTAC*CCACGCCTTCTTCAA	none	none	none	0	7	0
2608	3385	8479	B	T1 A467T/T251I+P587L	1	CCACCTACCTCCCTCA*CCACGCCGCCCACCC	AGTATACGTTGGGTGG*GCGGCGACCTCCCTC	none	none	none	0	0	0
2608	3402	8479	13457	T1 A467T/T251I+P587L	6	CCACCTACCTCCCTCA*CCACGCCGCCCACCC	CGGCGACCTCCCTCAC*CATTGGCAGCCTAGC	none	none	none	0	1	0
2608	3403	8479	13458	T1 A467T/T251I+P587L	1	CCACCTACCTCCCTCA*CCACGCCGCCCACCC	GGCGACCTCCCTCACC*ATTGGCAGCCTAGCA	none	none	none	0	0	0
2609	3403	8480	13458	T1 A467T/T251I+P587L	8	CACCTACCTCCCTCAC*CACGCCGCCCACCCA	GGCGACCTCCCTCACC*ATTGGCAGCCTAGCA	none	none	none	0	1	0
2609	3440	8480	13495	T1 A467T/T251I+P587L	1	CACCTACCTCCCTCAC*CACGCCGCCCACCCA	GGAATACCTTTCCTCA*CAGGTTTCTACTCCA	CACCTACCTCCCTCAC [ CACG*CCGCCCACCCA	GGAATACCTTTCCTCA ] CAGG*TTTCTACTCCA	undetermined	4	2	3
2610	3404	8481	13459	T1 A467T/T251I+P587L	11	ACCTACCTCCCTCACC*ACGCCGCCCACCCAA	GCGACCTCCCTCACCA*TTGGCAGCCTAGCAT	none	none	none	0	0	0
2610	3416	8481	13471	T1 A467T/T251I+P587L	1	ACCTACCTCCCTCACC*ACGCCGCCCACCCAA	ACCATTGGCAGCCTAG*CATTAGCAGGAATAC	none	none	none	0	0	0
2611	2736	B	8579	T1 A467T/T251I+P587L	8	CCTACCTCCCTCACCA*CGCCGCCCACCCAAC	CAATCCTAGGCCTACC*CGCCGCAGTACTGAT	CCTACCTCCCTCAC*CACGCCGC [ CCACCCAAC	CAATCCTAGGCCTA*CCCGCCGC ] AGTACTGAT	undetermined	8	6	1
2611	3385	B	B	T1 A467T/T251I+P587L	1	CCTACCTCCCTCACCA*CGCCGCCCACCCAAC	AGTATACGTTGGGTGG*GCGGCGACCTCCCTC	none	none	none	0	0	0
2611	3395	B	13450	T1 A467T/T251I+P587L	1	CCTACCTCCCTCACCA*CGCCGCCCACCCAAC	GGGTGGGCGGCGACCT*CCCTCACCATTGGCA	CCTACCTCCCTC*ACCAC [ GCCGCCCACCCAAC	GGGTGGGCGGCG*ACCTC ] CCTCACCATTGGCA	five	5	1	2
2611	3405	B	13460	T1 A467T/T251I+P587L	2	CCTACCTCCCTCACCA*CGCCGCCCACCCAAC	CGACCTCCCTCACCAT*TGGCAGCCTAGCATT	none	none	none	0	0	0
2611	3406	B	13461	T1 A467T/T251I+P587L	2	CCTACCTCCCTCACCA*CGCCGCCCACCCAAC	GACCTCCCTCACCATT*GGCAGCCTAGCATTA	CCTACCTCCCTCACCA [ CGC*CGCCCACCCAAC	GACCTCCCTCACCATT ] GGC*AGCCTAGCATTA	three	3	0	2
2611	3407	B	13462	T1 A467T/T251I+P587L	2	CCTACCTCCCTCACCA*CGCCGCCCACCCAAC	ACCTCCCTCACCATTG*GCAGCCTAGCATTAG	none	none	none	0	0	0
2612	3405	B	13460	T1 A467T/T251I+P587L	2	CTACCTCCCTCACCAC*GCCGCCCACCCAACG	CGACCTCCCTCACCAT*TGGCAGCCTAGCATT	CT*ACCTCCCTCACCAC [ GCCGCCCACCCAACG	CG*ACCTCCCTCACCAT ] TGGCAGCCTAGCATT	undetermined	14	0	13
2613	2818	B	8661	T1 A467T/T251I+P587L	1	TACCTCCCTCACCACG*CCGCCCACCCAACGT	CCGACTAATCACCACC*CAACAATGACTAATC	TACCTCCC*TCACCACGC [ CGCCCACCCAACGT	CCGACTAA*TCACCACCC ] AACAATGACTAATC	five	9	1	8
2613	3392	B	13447	T1 A467T/T251I+P587L	4	TACCTCCCTCACCACG*CCGCCCACCCAACGT	GTTGGGTGGGCGGCGA*CCTCCCTCACCATTG	TACCTCCCTCACCACG [ CCGCCC*ACCCAACGT	GTTGGGTGGGCGGCGA ] CCTCCC*TCACCATTG	undetermined	6	2	5
2613	3395	B	13450	T1 A467T/T251I+P587L	1	TACCTCCCTCACCACG*CCGCCCACCCAACGT	GGGTGGGCGGCGACCT*CCCTCACCATTGGCA	TACCTCCCTCACCA*CGCC [ GCCCACCCAACGT	GGGTGGGCGGCGAC*CTCC ] CTCACCATTGGCA	undetermined	4	2	3
2613	3397	B	13452	T1 A467T/T251I+P587L	1	TACCTCCCTCACCACG*CCGCCCACCCAACGT	GTGGGCGGCGACCTCC*CTCACCATTGGCAGC	TACCTCCCTCACCA*CGC [ CGCCCACCCAACGT	GTGGGCGGCGACCT*CCC ] TCACCATTGGCAGC	five	3	1	2
2613	3473	B	13528	T1 A467T/T251I+P587L	4	TACCTCCCTCACCACG*CCGCCCACCCAACGT	GACCACATCATCGAAA*CCGCAAACATATCAT	none	none	none	0	4	0
2614	3386	B	B	T1 A467T/T251I+P587L	1	ACCTCCCTCACCACGC*CGCCCACCCAACGTA	GTATACGTTGGGTGGG*CGGCGACCTCCCTCA	none	none	none	0	2	0
2614	3395	B	13450	T1 A467T/T251I+P587L	1	ACCTCCCTCACCACGC*CGCCCACCCAACGTA	GGGTGGGCGGCGACCT*CCCTCACCATTGGCA	ACCTCCCTCACCACGC [ CGC*CCACCCAACGTA	GGGTGGGCGGCGACCT ] CCC*TCACCATTGGCA	three	3	1	2
2615	3395	B	13450	T1 A467T/T251I+P587L	1	CCTCCCTCACCACGCC*GCCCACCCAACGTAT	GGGTGGGCGGCGACCT*CCCTCACCATTGGCA	CCTCCCTCACCACGCC [ GCC*CACCCAACGTAT	GGGTGGGCGGCGACCT ] CCC*TCACCATTGGCA	three	3	0	2
2615	3401	B	13456	T1 A467T/T251I+P587L	1	CCTCCCTCACCACGCC*GCCCACCCAACGTAT	GCGGCGACCTCCCTCA*CCATTGGCAGCCTAG	none	none	none	0	0	0
2615	3410	B	13465	T1 A467T/T251I+P587L	1	CCTCCCTCACCACGCC*GCCCACCCAACGTAT	TCCCTCACCATTGGCA*GCCTAGCATTAGCAG	CCTCCCTCACCAC*GCCGCC [ CACCCAACGTAT	TCCCTCACCATTG*GCAGCC ] TAGCATTAGCAG	undetermined	6	3	1
2616	2716	B	8559	T1 A467T/T251I+P587L	1	CTCCCTCACCACGCCG*CCCACCCAACGTATA	CGCTTCATTCATTGCC*CCCACAATCCTAGGC	CTCCCTCACCACGC*CGCCCAC [ CCAACGTATA	CGCTTCATTCATTG*CCCCCAC ] AATCCTAGGC	undetermined	7	5	1
2616	2783	B	8626	T1 A467T/T251I+P587L	2	CTCCCTCACCACGCCG*CCCACCCAACGTATA	CTATTGATCCCCACCT*CCAAATATCTCATCA	CTCCCTCACCACG*CCGCC [ CACCCAACGTATA	CTATTGATCCCCA*CCTCC ] AAATATCTCATCA	undetermined	5	2	1
2616	2816	B	8659	T1 A467T/T251I+P587L	3	CTCCCTCACCACGCCG*CCCACCCAACGTATA	AACCGACTAATCACCA*CCCAACAATGACTAA	CTCCCTCACCACG*CCGCCCA [ CCCAACGTATA	AACCGACTAATCA*CCACCCA ] ACAATGACTAA	undetermined	7	4	1
2616	3383	B	B	T1 A467T/T251I+P587L	2	CTCCCTCACCACGCCG*CCCACCCAACGTATA	CCAGTATACGTTGGGT*GGGCGGCGACCTCCC	none	none	none	0	0	0
2616	3395	B	13450	T1 A467T/T251I+P587L	262	CTCCCTCACCACGCCG*CCCACCCAACGTATA	GGGTGGGCGGCGACCT*CCCTCACCATTGGCA	CTCCCTCACCACG*CCGCCC [ ACCCAACGTATA	GGGTGGGCGGCGA*CCTCCC ] TCACCATTGGCA	undetermined	6	3	1
2616	3399	B	13454	T1 A467T/T251I+P587L	1	CTCCCTCACCACGCCG*CCCACCCAACGTATA	GGGCGGCGACCTCCCT*CACCATTGGCAGCCT	CTCCCTCACCACG*CCGC [ CCACCCAACGTATA	GGGCGGCGACCTC*CCTC ] ACCATTGGCAGCCT	undetermined	4	1	1
2616	3592	B	13647	T1 A467T/T251I+P587L	1	CTCCCTCACCACGCCG*CCCACCCAACGTATA	AGGTCAACCTCGCTTC*CCCACCCTTACTAAC	none	none	none	0	7	0
2616	3592	B	13647	T1 A467T/T251I+P587L	2	CTCCCTCACCACGCCG*CCCACCCAACGTATA	AGGTCAACCTCGCTTC*CCCACCCTTACTAAC	none	none	none	0	7	0
2616	3622	B	13677	T1 A467T/T251I+P587L	1	CTCCCTCACCACGCCG*CCCACCCAACGTATA	CATTAACGAAAATAAC*CCCACCCTACTAAAC	CTCCCTCACCACGCCG [ CCCACCCAAC*GTATA	CATTAACGAAAATAAC ] CCCACCCTAC*TAAAC	undetermined	10	7	2
2616	3622	B	13677	T1 A467T/T251I+P587L	1	CTCCCTCACCACGCCG*CCCACCCAACGTATA	CATTAACGAAAATAAC*CCCACCCTACTAAAC	CTCCCTCACCACGCCG [ CCCACCCAAC*GTATA	CATTAACGAAAATAAC ] CCCACCCTAC*TAAAC	undetermined	10	7	2
2617	2745	B	8588	T1 A467T/T251I+P587L	1	TCCCTCACCACGCCGC*CCACCCAACGTATAC	GCCTACCCGCCGCAGT*ACTGATCATTCTATT	none	none	none	0	0	0
2617	2813	B	8656	T1 A467T/T251I+P587L	18	TCCCTCACCACGCCGC*CCACCCAACGTATAC	AACAACCGACTAATCA*CCACCCAACAATGAC	none	none	none	0	9	0
2617	3041	B	13124	T1 A467T/T251I+P587L	1	TCCCTCACCACGCCGC*CCACCCAACGTATAC	TCTTACTCATCCGCTT*CCACCCCCTAGCAGA	none	none	none	0	6	0
2617	3388	B	B	T1 A467T/T251I+P587L	1	TCCCTCACCACGCCGC*CCACCCAACGTATAC	ATACGTTGGGTGGGCG*GCGACCTCCCTCACC	none	none	none	0	0	0
2617	3392	B	13447	T1 A467T/T251I+P587L	3	TCCCTCACCACGCCGC*CCACCCAACGTATAC	GTTGGGTGGGCGGCGA*CCTCCCTCACCATTG	TCCCTCACCACGCCGC [ CCACCC*AACGTATAC	GTTGGGTGGGCGGCGA ] CCTCCC*TCACCATTG	undetermined	6	2	1
2617	3399	B	13454	T1 A467T/T251I+P587L	1	TCCCTCACCACGCCGC*CCACCCAACGTATAC	GGGCGGCGACCTCCCT*CACCATTGGCAGCCT	none	none	none	0	1	0
2617	3401	B	13456	T1 A467T/T251I+P587L	12	TCCCTCACCACGCCGC*CCACCCAACGTATAC	GCGGCGACCTCCCTCA*CCATTGGCAGCCTAG	none	none	none	0	3	0
2617	3403	B	13458	T1 A467T/T251I+P587L	1	TCCCTCACCACGCCGC*CCACCCAACGTATAC	GGCGACCTCCCTCACC*ATTGGCAGCCTAGCA	none	none	none	0	1	0
2618	3399	B	13454	T1 A467T/T251I+P587L	230	CCCTCACCACGCCGCC*CACCCAACGTATACT	GGGCGGCGACCTCCCT*CACCATTGGCAGCCT	CCCTCACCACGCCG*CCCACC [ CAACGTATACT	GGGCGGCGACCTCC*CTCACC ] ATTGGCAGCCT	undetermined	6	4	1
2618	3400	B	13455	T1 A467T/T251I+P587L	1	CCCTCACCACGCCGCC*CACCCAACGTATACT	GGCGGCGACCTCCCTC*ACCATTGGCAGCCTA	none	none	none	0	1	0
2619	3383	B	B	T1 A467T/T251I+P587L	1	CCTCACCACGCCGCCC*ACCCAACGTATACTG	CCAGTATACGTTGGGT*GGGCGGCGACCTCCC	none	none	none	0	0	0
2619	3395	B	13450	T1 A467T/T251I+P587L	1	CCTCACCACGCCGCCC*ACCCAACGTATACTG	GGGTGGGCGGCGACCT*CCCTCACCATTGGCA	none	none	none	0	0	0
2619	3401	B	13456	T1 A467T/T251I+P587L	5	CCTCACCACGCCGCCC*ACCCAACGTATACTG	GCGGCGACCTCCCTCA*CCATTGGCAGCCTAG	none	none	none	0	0	0
2619	3403	B	13458	T1 A467T/T251I+P587L	1	CCTCACCACGCCGCCC*ACCCAACGTATACTG	GGCGACCTCCCTCACC*ATTGGCAGCCTAGCA	none	none	none	0	0	0
2619	3405	B	13460	T1 A467T/T251I+P587L	1	CCTCACCACGCCGCCC*ACCCAACGTATACTG	CGACCTCCCTCACCAT*TGGCAGCCTAGCATT	none	none	none	0	0	0
2619	3488	B	13543	T1 A467T/T251I+P587L	1	CCTCACCACGCCGCCC*ACCCAACGTATACTG	ACCGCAAACATATCAT*ACACAAACGCCTGAG	CCTCACCACGCCGCCC [ ACCCAA*CGTATACTG	ACCGCAAACATATCAT ] ACACAA*ACGCCTGAG	undetermined	6	2	5
2620	2783	B	8626	T1 A467T/T251I+P587L	1	CTCACCACGCCGCCCA*CCCAACGTATACTGG	CTATTGATCCCCACCT*CCAAATATCTCATCA	none	none	none	0	2	0
2620	3395	B	13450	T1 A467T/T251I+P587L	10	CTCACCACGCCGCCCA*CCCAACGTATACTGG	GGGTGGGCGGCGACCT*CCCTCACCATTGGCA	CTCACCACGCCGC*CCACCC [ AACGTATACTGG	GGGTGGGCGGCGA*CCTCCC ] TCACCATTGGCA	undetermined	6	3	2
2620	3395	B	13450	T1 A467T/T251I+P587L	17	CTCACCACGCCGCCCA*CCCAACGTATACTGG	GGGTGGGCGGCGACCT*CCCTCACCATTGGCA	CTCACCACGCCGC*CCACCC [ AACGTATACTGG	GGGTGGGCGGCGA*CCTCCC ] TCACCATTGGCA	undetermined	6	3	2
2620	3399	B	13454	T1 A467T/T251I+P587L	78	CTCACCACGCCGCCCA*CCCAACGTATACTGG	GGGCGGCGACCTCCCT*CACCATTGGCAGCCT	CTCACCACGCCG*CCCAC [ CCAACGTATACTGG	GGGCGGCGACCT*CCCTC ] ACCATTGGCAGCCT	five	5	1	2
2620	3402	B	13457	T1 A467T/T251I+P587L	1	CTCACCACGCCGCCCA*CCCAACGTATACTGG	CGGCGACCTCCCTCAC*CATTGGCAGCCTAGC	none	none	none	0	1	0
2620	3405	B	13460	T1 A467T/T251I+P587L	1	CTCACCACGCCGCCCA*CCCAACGTATACTGG	CGACCTCCCTCACCAT*TGGCAGCCTAGCATT	none	none	none	0	0	0
2621	2783	B	8626	T1 A467T/T251I+P587L	1	TCACCACGCCGCCCAC*CCAACGTATACTGGC	CTATTGATCCCCACCT*CCAAATATCTCATCA	none	none	none	0	4	0
2621	2821	B	8664	T1 A467T/T251I+P587L	2	TCACCACGCCGCCCAC*CCAACGTATACTGGC	ACTAATCACCACCCAA*CAATGACTAATCAAA	TCACCACGCCG*CCCACC [ CAACGTATACTGGC	ACTAATCACCA*CCCAAC ] AATGACTAATCAAA	five	6	1	3
2621	3380	B	B	T1 A467T/T251I+P587L	1	TCACCACGCCGCCCAC*CCAACGTATACTGGC	TTGCCAGTATACGTTG*GGTGGGCGGCGACCT	none	none	none	0	0	0
2621	3392	B	13447	T1 A467T/T251I+P587L	1	TCACCACGCCGCCCAC*CCAACGTATACTGGC	GTTGGGTGGGCGGCGA*CCTCCCTCACCATTG	none	none	none	0	2	0
2621	3401	B	13456	T1 A467T/T251I+P587L	1	TCACCACGCCGCCCAC*CCAACGTATACTGGC	GCGGCGACCTCCCTCA*CCATTGGCAGCCTAG	none	none	none	0	3	0
2621	3401	B	13456	T1 A467T/T251I+P587L	15	TCACCACGCCGCCCAC*CCAACGTATACTGGC	GCGGCGACCTCCCTCA*CCATTGGCAGCCTAG	none	none	none	0	3	0
2621	3411	B	13466	T1 A467T/T251I+P587L	1	TCACCACGCCGCCCAC*CCAACGTATACTGGC	CCCTCACCATTGGCAG*CCTAGCATTAGCAGG	TCACCACGCCGCC*CACCC [ AACGTATACTGGC	CCCTCACCATTGG*CAGCC ] TAGCATTAGCAGG	undetermined	5	2	1
2621	3435	B	13490	T1 A467T/T251I+P587L	1	TCACCACGCCGCCCAC*CCAACGTATACTGGC	TAGCAGGAATACCTTT*CCTCACAGGTTTCTA	none	none	none	0	2	0
2621	3452	B	13507	T1 A467T/T251I+P587L	1	TCACCACGCCGCCCAC*CCAACGTATACTGGC	CTCACAGGTTTCTACT*CCAAAGACCACATCA	TCACCACGCCGCCCAC [ CCAACG*TATACTGGC	CTCACAGGTTTCTACT ] CCAAAG*ACCACATCA	undetermined	6	4	1
2622	2804	B	8647	T1 A467T/T251I+P587L	1	CACCACGCCGCCCACC*CAACGTATACTGGCA	TATCTCATCAACAACC*GACTAATCACCACCC	CACCACGCCGC*CCACC [ CAACGTATACTGGCA	TATCTCATCAA*CAACC ] GACTAATCACCACCC	undetermined	5	3	2
2622	2865	B	8708	T1 A467T/T251I+P587L	1	CACCACGCCGCCCACC*CAACGTATACTGGCA	AAATGATAACCATACA*CAACACTAAAGGACG	CACCACGCCGCCC*ACCCAAC [ GTATACTGGCA	AAATGATAACCAT*ACACAAC ] ACTAAAGGACG	undetermined	7	4	2
2622	3401	B	13456	T1 A467T/T251I+P587L	5	CACCACGCCGCCCACC*CAACGTATACTGGCA	GCGGCGACCTCCCTCA*CCATTGGCAGCCTAG	none	none	none	0	1	0
2622	3404	B	13459	T1 A467T/T251I+P587L	1	CACCACGCCGCCCACC*CAACGTATACTGGCA	GCGACCTCCCTCACCA*TTGGCAGCCTAGCAT	none	none	none	0	0	0
2622	3406	B	13461	T1 A467T/T251I+P587L	3	CACCACGCCGCCCACC*CAACGTATACTGGCA	GACCTCCCTCACCATT*GGCAGCCTAGCATTA	none	none	none	0	0	0
2622	3476	B	13531	T1 A467T/T251I+P587L	1	CACCACGCCGCCCACC*CAACGTATACTGGCA	CACATCATCGAAACCG*CAAACATATCATACA	CACCACGCCGCCCA*CCCAA [ CGTATACTGGCA	CACATCATCGAAAC*CGCAA ] ACATATCATACA	undetermined	5	3	1
2623	3397	B	13452	T1 A467T/T251I+P587L	2	ACCACGCCGCCCACCC*AACGTATACTGGCAA	GTGGGCGGCGACCTCC*CTCACCATTGGCAGC	none	none	none	0	2	0
2623	3610	B	13665	T1 A467T/T251I+P587L	31	ACCACGCCGCCCACCC*AACGTATACTGGCAA	CACCCTTACTAACATT*AACGAAAATAACCCC	ACCACGCCGCCCACCC [ AACGTA*TACTGGCAA	CACCCTTACTAACATT ] AACGAA*AATAACCCC	undetermined	6	4	1
2624	3048	B	13131	T1 A467T/T251I+P587L	1	CCACGCCGCCCACCCA*ACGTATACTGGCAAA	CATCCGCTTCCACCCC*CTAGCAGAAAATAGC	CCACGCCGC*CCACCCA [ ACGTATACTGGCAAA	CATCCGCTT*CCACCCC ] CTAGCAGAAAATAGC	five	7	0	6
2624	3382	B	B	T1 A467T/T251I+P587L	1	CCACGCCGCCCACCCA*ACGTATACTGGCAAA	GCCAGTATACGTTGGG*TGGGCGGCGACCTCC	none	none	none	0	0	0
2624	3400	B	13455	T1 A467T/T251I+P587L	1	CCACGCCGCCCACCCA*ACGTATACTGGCAAA	GGCGGCGACCTCCCTC*ACCATTGGCAGCCTA	none	none	none	0	2	0
2624	3403	B	13458	T1 A467T/T251I+P587L	1	CCACGCCGCCCACCCA*ACGTATACTGGCAAA	GGCGACCTCCCTCACC*ATTGGCAGCCTAGCA	CCACGCCGCCCACC*CAA [ CGTATACTGGCAAA	GGCGACCTCCCTCA*CCA ] TTGGCAGCCTAGCA	five	3	1	2
2624	3630	B	13685	T1 A467T/T251I+P587L	2	CCACGCCGCCCACCCA*ACGTATACTGGCAAA	AAAATAACCCCACCCT*ACTAAACCCCATTAA	CCACGCCG*CCCACCCAAC [ GTATACTGGCAAA	AAAATAAC*CCCACCCTAC ] TAAACCCCATTAA	undetermined	10	2	9
2625	2822	B	8665	T1 A467T/T251I+P587L	1	CACGCCGCCCACCCAA*CGTATACTGGCAAAA	CTAATCACCACCCAAC*AATGACTAATCAAAC	none	none	none	0	0	0
2625	3468	B	13523	T1 A467T/T251I+P587L	6	CACGCCGCCCACCCAA*CGTATACTGGCAAAA	CCAAAGACCACATCAT*CGAAACCGCAAACAT	CACGCCGCCCACC*CAACG [ TATACTGGCAAAA	CCAAAGACCACAT*CATCG ] AAACCGCAAACAT	undetermined	5	2	1
2627	2823	B	8666	T1 A467T/T251I+P587L	6	CGCCGCCCACCCAACG*TATACTGGCAAAAAG	TAATCACCACCCAACA*ATGACTAATCAAACT	CGCCGC*CCACCCAACG [ TATACTGGCAAAAAG	TAATCA*CCACCCAACA ] ATGACTAATCAAACT	five	10	0	9
2627	3629	B	13684	T1 A467T/T251I+P587L	1	CGCCGCCCACCCAACG*TATACTGGCAAAAAG	GAAAATAACCCCACCC*TACTAAACCCCATTA	CGCCGCCCACCCAA*CGTA [ TACTGGCAAAAAG	GAAAATAACCCCAC*CCTA ] CTAAACCCCATTA	undetermined	4	2	3
2628	2826	B	8669	T1 A467T/T251I+P587L	1	GCCGCCCACCCAACGT*ATACTGGCAAAAAGC	TCACCACCCAACAATG*ACTAATCAAACTAAC	none	none	none	0	1	0
2628	3348	B	13431	T1 A467T/T251I+P587L	2	GCCGCCCACCCAACGT*ATACTGGCAAAAAGC	AGGACTACTCAAAACC*ATACCTCTCACTTCA	none	none	none	0	4	0
2628	3427	B	13482	T1 A467T/T251I+P587L	2	GCCGCCCACCCAACGT*ATACTGGCAAAAAGC	CCTAGCATTAGCAGGA*ATACCTTTCCTCACA	GCCGCCCACCCAAC*GTATAC [ TGGCAAAAAGC	CCTAGCATTAGCAG*GAATAC ] CTTTCCTCACA	undetermined	6	4	1
2628	3477	B	13532	T1 A467T/T251I+P587L	3	GCCGCCCACCCAACGT*ATACTGGCAAAAAGC	ACATCATCGAAACCGC*AAACATATCATACAC	none	none	none	0	1	0
2628	3486	B	13541	T1 A467T/T251I+P587L	1	GCCGCCCACCCAACGT*ATACTGGCAAAAAGC	AAACCGCAAACATATC*ATACACAAACGCCTG	none	none	none	0	4	0
2628	3615	B	13670	T1 A467T/T251I+P587L	15	GCCGCCCACCCAACGT*ATACTGGCAAAAAGC	TTACTAACATTAACGA*AAATAACCCCACCCT	GCCGCCCACCC*AACGTA [ TACTGGCAAAAAGC	TTACTAACATT*AACGAA ] AATAACCCCACCCT	five	6	1	3
2629	3380	B	B	T1 A467T/T251I+P587L	1	CCGCCCACCCAACGTA*TACTGGCAAAAAGCC	TTGCCAGTATACGTTG*GGTGGGCGGCGACCT	none	none	none	0	0	0
2629	3490	B	13545	T1 A467T/T251I+P587L	1	CCGCCCACCCAACGTA*TACTGGCAAAAAGCC	CGCAAACATATCATAC*ACAAACGCCTGAGCC	none	none	none	0	0	0
2629	3600	B	13655	T1 A467T/T251I+P587L	1	CCGCCCACCCAACGTA*TACTGGCAAAAAGCC	CTCGCTTCCCCACCCT*TACTAACATTAACGA	none	none	none	0	4	0
2629	3603	B	13658	T1 A467T/T251I+P587L	1	CCGCCCACCCAACGTA*TACTGGCAAAAAGCC	GCTTCCCCACCCTTAC*TAACATTAACGAAAA	none	none	none	0	2	0
2629	3614	B	13669	T1 A467T/T251I+P587L	3	CCGCCCACCCAACGTA*TACTGGCAAAAAGCC	CTTACTAACATTAACG*AAAATAACCCCACCC	none	none	none	0	0	0
2630	2826	B	8669	T1 A467T/T251I+P587L	1	CGCCCACCCAACGTAT*ACTGGCAAAAAGCCC	TCACCACCCAACAATG*ACTAATCAAACTAAC	none	none	none	0	3	0
2630	2864	B	8707	T1 A467T/T251I+P587L	1	CGCCCACCCAACGTAT*ACTGGCAAAAAGCCC	CAAATGATAACCATAC*ACAACACTAAAGGAC	CGCCCACCCAACG*TATAC [ TGGCAAAAAGCCC	CAAATGATAACCA*TACAC ] AACACTAAAGGAC	undetermined	5	2	4
2630	3369	B	B	T1 A467T/T251I+P587L	1	CGCCCACCCAACGTAT*ACTGGCAAAAAGCCC	TCTCACTTCATTTGCC*AGTATACGTTGGGTG	CGCCCACCCAACGTAT [ ACT*GGCAAAAAGCCC	TCTCACTTCATTTGCC ] AGT*ATACGTTGGGTG	three	3	1	2
2630	3490	B	13545	T1 A467T/T251I+P587L	17	CGCCCACCCAACGTAT*ACTGGCAAAAAGCCC	CGCAAACATATCATAC*ACAAACGCCTGAGCC	CGCCCACCCAACG*TATAC [ TGGCAAAAAGCCC	CGCAAACATATCA*TACAC ] AAACGCCTGAGCC	undetermined	5	2	4
2632	3366	B	B	T1 A467T/T251I+P587L	1	CCCACCCAACGTATAC*TGGCAAAAAGCCCAT	ACCTCTCACTTCATTT*GCCAGTATACGTTGG	none	none	none	0	0	0
2632	3405	B	13460	T1 A467T/T251I+P587L	2	CCCACCCAACGTATAC*TGGCAAAAAGCCCAT	CGACCTCCCTCACCAT*TGGCAGCCTAGCATT	CCCACCCAACGTAT*ACTGGCA [ AAAAGCCCAT	CGACCTCCCTCACC*ATTGGCA ] GCCTAGCATT	undetermined	7	5	1
2632	3405	B	13460	T1 A467T/T251I+P587L	3	CCCACCCAACGTATAC*TGGCAAAAAGCCCAT	CGACCTCCCTCACCAT*TGGCAGCCTAGCATT	CCCACCCAACGTAT*ACTGGCA [ AAAAGCCCAT	CGACCTCCCTCACC*ATTGGCA ] GCCTAGCATT	undetermined	7	5	1
2632	3491	B	13546	T1 A467T/T251I+P587L	1	CCCACCCAACGTATAC*TGGCAAAAAGCCCAT	GCAAACATATCATACA*CAAACGCCTGAGCCC	none	none	none	0	0	0
2632	3614	B	13669	T1 A467T/T251I+P587L	1	CCCACCCAACGTATAC*TGGCAAAAAGCCCAT	CTTACTAACATTAACG*AAAATAACCCCACCC	none	none	none	0	0	0
2633	3374	B	B	T1 A467T/T251I+P587L	1	CCACCCAACGTATACT*GGCAAAAAGCCCATA	CTTCATTTGCCAGTAT*ACGTTGGGTGGGCGG	none	none	none	0	1	0
2633	3384	B	B	T1 A467T/T251I+P587L	12	CCACCCAACGTATACT*GGCAAAAAGCCCATA	CAGTATACGTTGGGTG*GGCGGCGACCTCCCT	none	none	none	0	3	0
2633	3387	B	B	T1 A467T/T251I+P587L	6	CCACCCAACGTATACT*GGCAAAAAGCCCATA	TATACGTTGGGTGGGC*GGCGACCTCCCTCAC	CCACCCAACGTATACT [ GGCAA*AAAGCCCATA	TATACGTTGGGTGGGC ] GGCGA*CCTCCCTCAC	undetermined	5	3	1
2634	3415	B	13470	T1 A467T/T251I+P587L	6	CACCCAACGTATACTG*GCAAAAAGCCCATAA	CACCATTGGCAGCCTA*GCATTAGCAGGAATA	CACCCAACGTATA*CTGGCA [ AAAAGCCCATAA	CACCATTGGCAGC*CTAGCA ] TTAGCAGGAATA	undetermined	6	3	2
2634	3421	B	13476	T1 A467T/T251I+P587L	1	CACCCAACGTATACTG*GCAAAAAGCCCATAA	TGGCAGCCTAGCATTA*GCAGGAATACCTTTC	CACCCAACGTATAC*TGGCA [ AAAAGCCCATAA	TGGCAGCCTAGCAT*TAGCA ] GGAATACCTTTC	undetermined	5	3	1
2635	3356	B	13439	T1 A467T/T251I+P587L	1	ACCCAACGTATACTGG*CAAAAAGCCCATAAA	TCAAAACCATACCTCT*CACTTCATTTGCCAG	none	none	none	0	2	0
2635	3435	B	13490	T1 A467T/T251I+P587L	1	ACCCAACGTATACTGG*CAAAAAGCCCATAAA	TAGCAGGAATACCTTT*CCTCACAGGTTTCTA	none	none	none	0	1	0
2636	3367	B	B	T1 A467T/T251I+P587L	1	CCCAACGTATACTGGC*AAAAAGCCCATAAAA	CCTCTCACTTCATTTG*CCAGTATACGTTGGG	none	none	none	0	0	0
2636	3378	B	B	T1 A467T/T251I+P587L	1	CCCAACGTATACTGGC*AAAAAGCCCATAAAA	ATTTGCCAGTATACGT*TGGGTGGGCGGCGAC	none	none	none	0	0	0
2636	3382	B	B	T1 A467T/T251I+P587L	6	CCCAACGTATACTGGC*AAAAAGCCCATAAAA	GCCAGTATACGTTGGG*TGGGCGGCGACCTCC	CCCAACGTATAC*TGGC [ AAAAAGCCCATAAAA	GCCAGTATACGT*TGGG ] TGGGCGGCGACCTCC	five	4	0	3
2637	3360	B	13443	T1 A467T/T251I+P587L	1	CCAACGTATACTGGCA*AAAAGCCCATAAAAA	AACCATACCTCTCACT*TCATTTGCCAGTATA	none	none	none	0	0	0
2637	3362	B	13445	T1 A467T/T251I+P587L	1	CCAACGTATACTGGCA*AAAAGCCCATAAAAA	CCATACCTCTCACTTC*ATTTGCCAGTATACG	none	none	none	0	1	0
2637	3366	B	B	T1 A467T/T251I+P587L	1	CCAACGTATACTGGCA*AAAAGCCCATAAAAA	ACCTCTCACTTCATTT*GCCAGTATACGTTGG	none	none	none	0	0	0
2637	3392	B	13447	T1 A467T/T251I+P587L	3	CCAACGTATACTGGCA*AAAAGCCCATAAAAA	CGTTGGGTGGGCGGCG*ACCTCCCTCACCATT	CCAACGTATACT*GGCAA [ AAAGCCCATAAAAA	CGTTGGGTGGGC*GGCGA ] CCTCCCTCACCATT	five	5	1	4
2638	3411	B	13466	T1 A467T/T251I+P587L	2	CAACGTATACTGGCAA*AAAGCCCATAAAAAT	CCCTCACCATTGGCAG*CCTAGCATTAGCAGG	CAACGTATAC*TGGCAA [ AAAGCCCATAAAAAT	CCCTCACCAT*TGGCAG ] CCTAGCATTAGCAGG	five	6	0	5
2638	3425	B	13480	T1 A467T/T251I+P587L	1	CAACGTATACTGGCAA*AAAGCCCATAAAAAT	AGCCTAGCATTAGCAG*GAATACCTTTCCTCA	CAACGTATACTG*GCAA [ AAAGCCCATAAAAAT	AGCCTAGCATTA*GCAG ] GAATACCTTTCCTCA	undetermined	4	0	1
2640	3414	8483	13469	T1 A467T/T251I+P587L	5	ACGTATACTGGCAAAA*AGCCCATAAAAATAA	TCACCATTGGCAGCCT*AGCATTAGCAGGAAT	none	none	none	0	3	0
2640	3420	8483	13475	T1 A467T/T251I+P587L	7	ACGTATACTGGCAAAA*AGCCCATAAAAATAA	TTGGCAGCCTAGCATT*AGCAGGAATACCTTT	none	none	none	0	3	0
2641	3363	8484	13446	T1 A467T/T251I+P587L	1	CGTATACTGGCAAAAA*GCCCATAAAAATAAA	CATACCTCTCACTTCA*TTTGCCAGTATACGT	none	none	none	0	1	0
2641	3366	8484	B	T1 A467T/T251I+P587L	178	CGTATACTGGCAAAAA*GCCCATAAAAATAAA	ACCTCTCACTTCATTT*GCCAGTATACGTTGG	none	none	none	0	3	0
2641	3613	8484	13668	T1 A467T/T251I+P587L	2	CGTATACTGGCAAAAA*GCCCATAAAAATAAA	CCTTACTAACATTAAC*GAAAATAACCCCACC	CGTATACTGGCAA*AAAG [ CCCATAAAAATAAA	CCTTACTAACATT*AACG ] AAAATAACCCCACC	five	4	1	3
2641	3614	B	8484	T1 A467T/T251I+P587L	4	CCAACGTATACTGGCA*AAAAGCCCATAAAAA	CTTACTAACATTAACG*AAAATAACCCCACCC	CCAACGTATACTGG*CAAAAA [ GCCCATAAAAA	CTTACTAACATTAA*CGAAAA ] TAACCCCACCC	undetermined	6	4	1
2642	3358	8485	13441	T1 A467T/T251I+P587L	1	GTATACTGGCAAAAAG*CCCATAAAAATAAAA	AAAACCATACCTCTCA*CTTCATTTGCCAGTA	none	none	none	0	1	0
2642	3363	8485	13446	T1 A467T/T251I+P587L	1	GTATACTGGCAAAAAG*CCCATAAAAATAAAA	CATACCTCTCACTTCA*TTTGCCAGTATACGT	none	none	none	0	0	0
2643	3367	8486	B	T1 A467T/T251I+P587L	6	TATACTGGCAAAAAGC*CCATAAAAATAAAAA	CCTCTCACTTCATTTG*CCAGTATACGTTGGG	none	none	none	0	3	0
2643	3401	8486	13456	T1 A467T/T251I+P587L	1	TATACTGGCAAAAAGC*CCATAAAAATAAAAA	GCGGCGACCTCCCTCA*CCATTGGCAGCCTAG	none	none	none	0	4	0
2643	3420	8486	13475	T1 A467T/T251I+P587L	2	TATACTGGCAAAAAGC*CCATAAAAATAAAAA	TTGGCAGCCTAGCATT*AGCAGGAATACCTTT	none	none	none	0	0	0
2643	3459	8486	13514	T1 A467T/T251I+P587L	4	TATACTGGCAAAAAGC*CCATAAAAATAAAAA	GTTTCTACTCCAAAGA*CCACATCATCGAAAC	TATACTGGCAA*AAAGCCCA [ TAAAAATAAAAA	GTTTCTACTCC*AAAGACCA ] CATCATCGAAAC	undetermined	8	3	3
2644	3416	8487	13471	T1 A467T/T251I+P587L	1	ATACTGGCAAAAAGCC*CATAAAAATAAAAAA	ACCATTGGCAGCCTAG*CATTAGCAGGAATAC	ATACTGGCAAAAAGCC [ CATAA*AAATAAAAAA	ACCATTGGCAGCCTAG ] CATTA*GCAGGAATAC	undetermined	5	3	1
2644	3500	8487	13555	T1 A467T/T251I+P587L	1	ATACTGGCAAAAAGCC*CATAAAAATAAAAAA	TCATACACAAACGCCT*GAGCCCTATCTATTA	none	none	none	0	0	0
2645	3371	8488	B	T1 A467T/T251I+P587L	3	TACTGGCAAAAAGCCC*ATAAAAATAAAAAAT	TCACTTCATTTGCCAG*TATACGTTGGGTGGG	none	none	none	0	0	0
2645	3372	8488	B	T1 A467T/T251I+P587L	6	TACTGGCAAAAAGCCC*ATAAAAATAAAAAAT	CACTTCATTTGCCAGT*ATACGTTGGGTGGGC	none	none	none	0	3	0
2646	3353	8489	13436	T1 A467T/T251I+P587L	1	ACTGGCAAAAAGCCCA*TAAAAATAAAAAATT	TACTCAAAACCATACC*TCTCACTTCATTTGC	ACTGGCAAAAAGCC*CAT [ AAAAATAAAAAATT	TACTCAAAACCATA*CCT ] CTCACTTCATTTGC	five	3	1	2
2646	3369	8489	B	T1 A467T/T251I+P587L	1	ACTGGCAAAAAGCCCA*TAAAAATAAAAAATT	TCTCACTTCATTTGCC*AGTATACGTTGGGTG	none	none	none	0	0	0
2646	3371	8489	B	T1 A467T/T251I+P587L	95	ACTGGCAAAAAGCCCA*TAAAAATAAAAAATT	TCACTTCATTTGCCAG*TATACGTTGGGTGGG	ACTGGCAAAAAGCCCA [ TAAA*AATAAAAAATT	TCACTTCATTTGCCAG ] TATA*CGTTGGGTGGG	undetermined	4	2	3
2646	3377	8489	B	T1 A467T/T251I+P587L	11	ACTGGCAAAAAGCCCA*TAAAAATAAAAAATT	CATTTGCCAGTATACG*TTGGGTGGGCGGCGA	ACTGGCAAAAAGCC*CAT [ AAAAATAAAAAATT	CATTTGCCAGTATA*CGT ] TGGGTGGGCGGCGA	five	3	1	2
2646	3433	8489	13488	T1 A467T/T251I+P587L	4	ACTGGCAAAAAGCCCA*TAAAAATAAAAAATT	ATTAGCAGGAATACCT*TTCCTCACAGGTTTC	ACTGGCAAAAAGC*CCAT [ AAAAATAAAAAATT	ATTAGCAGGAATA*CCTT ] TCCTCACAGGTTTC	five	4	1	3
2647	2854	8490	8697	T1 A467T/T251I+P587L	1	CTGGCAAAAAGCCCAT*AAAAATAAAAAATTA	AACCTCAAAACAAATG*ATAACCATACACAAC	CTGGCAAAAAGCCCAT [ AAAA*ATAAAAAATTA	AACCTCAAAACAAATG ] ATAA*CCATACACAAC	three	4	1	3
2647	3369	8490	B	T1 A467T/T251I+P587L	1	CTGGCAAAAAGCCCAT*AAAAATAAAAAATTA	TCTCACTTCATTTGCC*AGTATACGTTGGGTG	none	none	none	0	1	0
2647	3371	8490	B	T1 A467T/T251I+P587L	126	CTGGCAAAAAGCCCAT*AAAAATAAAAAATTA	TCACTTCATTTGCCAG*TATACGTTGGGTGGG	CTGGCAAAAAGC*CCAT [ AAAAATAAAAAATTA	TCACTTCATTTG*CCAG ] TATACGTTGGGTGGG	five	4	0	3
2647	3373	8490	B	T1 A467T/T251I+P587L	4	CTGGCAAAAAGCCCAT*AAAAATAAAAAATTA	ACTTCATTTGCCAGTA*TACGTTGGGTGGGCG	none	none	none	0	0	0
2647	3375	8490	B	T1 A467T/T251I+P587L	1	CTGGCAAAAAGCCCAT*AAAAATAAAAAATTA	TTCATTTGCCAGTATA*CGTTGGGTGGGCGGC	none	none	none	0	0	0
2647	3378	8490	B	T1 A467T/T251I+P587L	2	CTGGCAAAAAGCCCAT*AAAAATAAAAAATTA	ATTTGCCAGTATACGT*TGGGTGGGCGGCGAC	CTGGCAAAAAGCC*CAT [ AAAAATAAAAAATTA	ATTTGCCAGTATA*CGT ] TGGGTGGGCGGCGAC	five	3	1	2
2647	3394	8490	13449	T1 A467T/T251I+P587L	1	CTGGCAAAAAGCCCAT*AAAAATAAAAAATTA	TGGGTGGGCGGCGACC*TCCCTCACCATTGGC	none	none	none	0	0	0
2647	3417	8490	13472	T1 A467T/T251I+P587L	1	CTGGCAAAAAGCCCAT*AAAAATAAAAAATTA	CCATTGGCAGCCTAGC*ATTAGCAGGAATACC	none	none	none	0	1	0
2648	3372	8491	B	T1 A467T/T251I+P587L	1	TGGCAAAAAGCCCATA*AAAATAAAAAATTAT	CACTTCATTTGCCAGT*ATACGTTGGGTGGGC	TGGCAAAAAGCCCATA [ AAA*ATAAAAAATTAT	CACTTCATTTGCCAGT ] ATA*CGTTGGGTGGGC	three	3	1	2
2648	3376	8491	B	T1 A467T/T251I+P587L	1	TGGCAAAAAGCCCATA*AAAATAAAAAATTAT	TCATTTGCCAGTATAC*GTTGGGTGGGCGGCG	none	none	none	0	0	0
2649	3374	8492	B	T1 A467T/T251I+P587L	8	GGCAAAAAGCCCATAA*AAATAAAAAATTATA	CTTCATTTGCCAGTAT*ACGTTGGGTGGGCGG	GGCAAAAAGCCCA*TAAA [ AATAAAAAATTATA	CTTCATTTGCCAG*TATA ] CGTTGGGTGGGCGG	five	4	1	3
2650	3369	8493	B	T1 A467T/T251I+P587L	1	GCAAAAAGCCCATAAA*AATAAAAAATTATAA	TCTCACTTCATTTGCC*AGTATACGTTGGGTG	GCAAAAAGCCCATAAA [ AATA*AAAAATTATAA	TCTCACTTCATTTGCC ] AGTA*TACGTTGGGTG	three	4	1	3
2650	3371	8493	B	T1 A467T/T251I+P587L	31	GCAAAAAGCCCATAAA*AATAAAAAATTATAA	TCACTTCATTTGCCAG*TATACGTTGGGTGGG	GCAAAAAGCCCATAAA [ AATA*AAAAATTATAA	TCACTTCATTTGCCAG ] TATA*CGTTGGGTGGG	three	4	0	3
2650	3426	8493	13481	T1 A467T/T251I+P587L	3	GCAAAAAGCCCATAAA*AATAAAAAATTATAA	GCCTAGCATTAGCAGG*AATACCTTTCCTCAC	none	none	none	0	4	0
2651	3357	8494	13440	T1 A467T/T251I+P587L	1	CAAAAAGCCCATAAAA*ATAAAAAATTATAAC	CAAAACCATACCTCTC*ACTTCATTTGCCAGT	none	none	none	0	1	0
2651	3372	8494	B	T1 A467T/T251I+P587L	9	CAAAAAGCCCATAAAA*ATAAAAAATTATAAC	CACTTCATTTGCCAGT*ATACGTTGGGTGGGC	none	none	none	0	3	0
2652	3359	8495	13442	T1 A467T/T251I+P587L	1	AAAAAGCCCATAAAAA*TAAAAAATTATAACA	AAACCATACCTCTCAC*TTCATTTGCCAGTAT	AAAAAGCCCATAAA*AAT [ AAAAAATTATAACA	AAACCATACCTCTC*ACT ] TCATTTGCCAGTAT	five	3	1	2
2652	3371	8495	B	T1 A467T/T251I+P587L	7	AAAAAGCCCATAAAAA*TAAAAAATTATAACA	TCACTTCATTTGCCAG*TATACGTTGGGTGGG	none	none	none	0	2	0
2652	3377	8495	B	T1 A467T/T251I+P587L	52	AAAAAGCCCATAAAAA*TAAAAAATTATAACA	CATTTGCCAGTATACG*TTGGGTGGGCGGCGA	none	none	none	0	1	0
2653	3360	8496	13443	T1 A467T/T251I+P587L	1	AAAAGCCCATAAAAAT*AAAAAATTATAACAA	AACCATACCTCTCACT*TCATTTGCCAGTATA	AAAAGCCCATAAA*AAT [ AAAAAATTATAACAA	AACCATACCTCTC*ACT ] TCATTTGCCAGTATA	five	3	1	2
2653	3371	8496	B	T1 A467T/T251I+P587L	1	AAAAGCCCATAAAAAT*AAAAAATTATAACAA	TCACTTCATTTGCCAG*TATACGTTGGGTGGG	none	none	none	0	0	0
2653	3376	8496	B	T1 A467T/T251I+P587L	1	AAAAGCCCATAAAAAT*AAAAAATTATAACAA	TCATTTGCCAGTATAC*GTTGGGTGGGCGGCG	none	none	none	0	0	0
2653	3377	8496	B	T1 A467T/T251I+P587L	1	AAAAGCCCATAAAAAT*AAAAAATTATAACAA	CATTTGCCAGTATACG*TTGGGTGGGCGGCGA	none	none	none	0	0	0
2654	3323	8497	13406	T1 A467T/T251I+P587L	1	AAAGCCCATAAAAATA*AAAAATTATAACAAA	ATGAACAAGATATTCG*AAAAATAGGAGGACT	none	none	none	0	6	0
2655	3431	8498	13486	T1 A467T/T251I+P587L	1	AAGCCCATAAAAATAA*AAAATTATAACAAAC	GCATTAGCAGGAATAC*CTTTCCTCACAGGTT	AAGCCCATAAA*AATAA [ AAAATTATAACAAAC	GCATTAGCAGG*AATAC ] CTTTCCTCACAGGTT	five	5	0	4
2655	3614	8498	13669	T1 A467T/T251I+P587L	9	AAGCCCATAAAAATAA*AAAATTATAACAAAC	CTTACTAACATTAACG*AAAATAACCCCACCC	AAGCCCATAAAAATAA [ AAAATTA*TAACAAAC	CTTACTAACATTAACG ] AAAATAA*CCCCACCC	undetermined	7	5	1
2656	3355	8499	13438	T1 A467T/T251I+P587L	1	AGCCCATAAAAATAAA*AAATTATAACAAACC	CTCAAAACCATACCTC*TCACTTCATTTGCCA	none	none	none	0	0	0
2656	3481	8499	13536	T1 A467T/T251I+P587L	1	AGCCCATAAAAATAAA*AAATTATAACAAACC	CATCGAAACCGCAAAC*ATATCATACACAAAC	none	none	none	0	1	0
2658	3607	8501	13662	T1 A467T/T251I+P587L	1	CCCATAAAAATAAAAA*ATTATAACAAACCCT	CCCCACCCTTACTAAC*ATTAACGAAAATAAC	CCCATAAAAATAA*AAAATTA [ TAACAAACCCT	CCCCACCCTTACT*AACATTA ] ACGAAAATAAC	undetermined	7	4	2
2660	2859	8503	8702	T1 A467T/T251I+P587L	1	CATAAAAATAAAAAAT*TATAACAAACCCTGA	CAAAACAAATGATAAC*CATACACAACACTAA	CATAAAAATAAAAAAT [ TATA*ACAAACCCTGA	CAAAACAAATGATAAC ] CATA*CACAACACTAA	undetermined	4	0	1
2660	3352	8503	13435	T1 A467T/T251I+P587L	1	CATAAAAATAAAAAAT*TATAACAAACCCTGA	CTACTCAAAACCATAC*CTCTCACTTCATTTG	none	none	none	0	0	0
2662	3348	8505	13431	T1 A467T/T251I+P587L	1	TAAAAATAAAAAATTA*TAACAAACCCTGAGA	AGGACTACTCAAAACC*ATACCTCTCACTTCA	none	none	none	0	0	0
2663	3344	8506	13427	T1 A467T/T251I+P587L	1	AAAAATAAAAAATTAT*AACAAACCCTGAGAA	TAGGAGGACTACTCAA*AACCATACCTCTCAC	none	none	none	0	3	0
2663	3362	8506	13445	T1 A467T/T251I+P587L	1	AAAAATAAAAAATTAT*AACAAACCCTGAGAA	CCATACCTCTCACTTC*ATTTGCCAGTATACG	none	none	none	0	1	0
2664	3490	8507	13545	T1 A467T/T251I+P587L	2	AAAATAAAAAATTATA*ACAAACCCTGAGAAC	CGCAAACATATCATAC*ACAAACGCCTGAGCC	AAAATAAAAAATTATA [ ACAAACCC*TGAGAAC	CGCAAACATATCATAC ] ACAAACGC*CTGAGCC	undetermined	8	6	1
2665	2832	8508	8675	T1 A467T/T251I+P587L	1	AAATAAAAAATTATAA*CAAACCCTGAGAACC	CCCAACAATGACTAAT*CAAACTAACCTCAAA	AAATAAAAAATTAT*AACAAAC [ CCTGAGAACC	CCCAACAATGACTA*ATCAAAC ] TAACCTCAAA	undetermined	7	5	1
2665	3257	8508	13340	T1 A467T/T251I+P587L	1	AAATAAAAAATTATAA*CAAACCCTGAGAACC	GTACCCACGCCTTCTT*CAAAGCCATACTATT	AAATAAAAAATTATAA [ CAAACCC*TGAGAACC	GTACCCACGCCTTCTT ] CAAAGCC*ATACTATT	undetermined	7	4	2
2665	3476	8508	13531	T1 A467T/T251I+P587L	2	AAATAAAAAATTATAA*CAAACCCTGAGAACC	CACATCATCGAAACCG*CAAACATATCATACA	none	none	none	0	5	0
2666	3316	8509	13399	T1 A467T/T251I+P587L	1	AATAAAAAATTATAAC*AAACCCTGAGAACCA	CTTAACAATGAACAAG*ATATTCGAAAAATAG	AATAAAAAATTAT*AACA [ AACCCTGAGAACCA	CTTAACAATGAAC*AAGA ] TATTCGAAAAATAG	undetermined	4	1	1
2667	2838	8510	8681	T1 A467T/T251I+P587L	1	ATAAAAAATTATAACA*AACCCTGAGAACCAA	AATGACTAATCAAACT*AACCTCAAAACAAAT	ATAAAAAATTAT*AACAAACC [ CTGAGAACCAA	AATGACTAATCA*AACTAACC ] TCAAAACAAAT	undetermined	8	4	3
2668	3488	8511	13543	T1 A467T/T251I+P587L	1	TAAAAAATTATAACAA*ACCCTGAGAACCAAA	ACCGCAAACATATCAT*ACACAAACGCCTGAG	TAAAAAATTATAA*CAAAC [ CCTGAGAACCAAA	ACCGCAAACATAT*CATAC ] ACAAACGCCTGAG	undetermined	5	2	1
2668	3625	8511	13680	T1 A467T/T251I+P587L	1	TAAAAAATTATAACAA*ACCCTGAGAACCAAA	TAACGAAAATAACCCC*ACCCTACTAAACCCC	none	none	none	0	5	0
2669	3485	8512	13540	T1 A467T/T251I+P587L	1	AAAAAATTATAACAAA*CCCTGAGAACCAAAA	GAAACCGCAAACATAT*CATACACAAACGCCT	AAAAAATTATAACA*AAC [ CCTGAGAACCAAAA	GAAACCGCAAACAT*ATC ] ATACACAAACGCCT	five	3	1	2
2669	3622	8512	13677	T1 A467T/T251I+P587L	1	AAAAAATTATAACAAA*CCCTGAGAACCAAAA	CATTAACGAAAATAAC*CCCACCCTACTAAAC	AAAAAATTATAAC*AAACCC [ TGAGAACCAAAA	CATTAACGAAAAT*AACCCC ] ACCCTACTAAAC	undetermined	6	3	2
2669	3637	8512	13692	T1 A467T/T251I+P587L	1	AAAAAATTATAACAAA*CCCTGAGAACCAAAA	CCCCACCCTACTAAAC*CCCATTAAACGCCTG	AAAAAATTATAAC*AAACCC [ TGAGAACCAAAA	CCCCACCCTACTA*AACCCC ] ATTAAACGCCTG	undetermined	6	3	2
2670	2777	8513	8620	T1 A467T/T251I+P587L	1	AAAAATTATAACAAAC*CCTGAGAACCAAAAT	CCCCCTCTATTGATCC*CCACCTCCAAATATC	none	none	none	0	0	0
2670	3497	8513	13552	T1 A467T/T251I+P587L	5	AAAAATTATAACAAAC*CCTGAGAACCAAAAT	ATATCATACACAAACG*CCTGAGCCCTATCTA	none	none	none	0	6	0
2670	3497	8513	13552	T1 A467T/T251I+P587L	1	AAAAATTATAACAAAC*CCTGAGAACCAAAAT	ATATCATACACAAACG*CCTGAGCCCTATCTA	none	none	none	0	6	0
2671	3476	8514	13531	T1 A467T/T251I+P587L	1	AAAATTATAACAAACC*CTGAGAACCAAAATG	CACATCATCGAAACCG*CAAACATATCATACA	AAAATTATAACAAA*CCC [ TGAGAACCAAAATG	CACATCATCGAAAC*CGC ] AAACATATCATACA	five	3	1	2
2671	3491	8514	13546	T1 A467T/T251I+P587L	1	AAAATTATAACAAACC*CTGAGAACCAAAATG	GCAAACATATCATACA*CAAACGCCTGAGCCC	AAAATTATAACAA*ACCC [ TGAGAACCAAAATG	GCAAACATATCAT*ACAC ] AAACGCCTGAGCCC	five	4	1	3
2672	3378	8515	B	T1 A467T/T251I+P587L	1	AAATTATAACAAACCC*TGAGAACCAAAATGA	ATTTGCCAGTATACGT*TGGGTGGGCGGCGAC	AAATTATAACAAACCC [ TGAG*AACCAAAATGA	ATTTGCCAGTATACGT ] TGGG*TGGGCGGCGAC	undetermined	4	2	3
2672	3643	8515	13698	T1 A467T/T251I+P587L	1	AAATTATAACAAACCC*TGAGAACCAAAATGA	CCTACTAAACCCCATT*AAACGCCTGGCAGCC	none	none	none	0	0	0
2675	3309	8518	13392	T1 A467T/T251I+P587L	2	TTATAACAAACCCTGA*GAACCAAAATGAACG	CCACAACCTTAACAAT*GAACAAGATATTCGA	TTATAACAAACCCTGA [ GAACCA*AAATGAACG	CCACAACCTTAACAAT ] GAACAA*GATATTCGA	undetermined	6	4	1
2675	3381	8518	B	T1 A467T/T251I+P587L	29	TTATAACAAACCCTGA*GAACCAAAATGAACG	TGCCAGTATACGTTGG*GTGGGCGGCGACCTC	TTATAACAAACCC*TGAG [ AACCAAAATGAACG	TGCCAGTATACGT*TGGG ] TGGGCGGCGACCTC	five	4	1	3
2676	3344	8519	13427	T1 A467T/T251I+P587L	1	TATAACAAACCCTGAG*AACCAAAATGAACGA	TAGGAGGACTACTCAA*AACCATACCTCTCAC	none	none	none	0	5	0
2677	3400	8520	13455	T1 A467T/T251I+P587L	1	ATAACAAACCCTGAGA*ACCAAAATGAACGAA	GGCGGCGACCTCCCTC*ACCATTGGCAGCCTA	none	none	none	0	4	0
2677	3429	8520	13484	T1 A467T/T251I+P587L	2	ATAACAAACCCTGAGA*ACCAAAATGAACGAA	TAGCATTAGCAGGAAT*ACCTTTCCTCACAGG	none	none	none	0	3	0
2678	3435	8521	13490	T1 A467T/T251I+P587L	1	TAACAAACCCTGAGAA*CCAAAATGAACGAAA	TAGCAGGAATACCTTT*CCTCACAGGTTTCTA	none	none	none	0	2	0
2679	3305	8522	13388	T1 A467T/T251I+P587L	1	AACAAACCCTGAGAAC*CAAAATGAACGAAAA	TCATCCACAACCTTAA*CAATGAACAAGATAT	AACAAACCCTGAGA*ACCAA [ AATGAACGAAAA	TCATCCACAACCTT*AACAA ] TGAACAAGATAT	undetermined	5	3	1
2680	3324	8523	13407	T1 A467T/T251I+P587L	1	ACAAACCCTGAGAACC*AAAATGAACGAAAAT	TGAACAAGATATTCGA*AAAATAGGAGGACTA	none	none	none	0	5	0
2682	3306	8525	13389	T1 A467T/T251I+P587L	2	AAACCCTGAGAACCAA*AATGAACGAAAATCT	CATCCACAACCTTAAC*AATGAACAAGATATT	none	none	none	0	7	0
2682	3355	8525	13438	T1 A467T/T251I+P587L	1	AAACCCTGAGAACCAA*AATGAACGAAAATCT	CTCAAAACCATACCTC*TCACTTCATTTGCCA	none	none	none	0	0	0
2685	2844	8528	8687	T1 A467T/T251I+P587L	1	CCCTGAGAACCAAAAT*GAACGAAAATCTGTT	TAATCAAACTAACCTC*AAAACAAATGATAAC	CCCTGAGAACCAAAAT [ GAA*CGAAAATCTGTT	TAATCAAACTAACCTC ] AAA*ACAAATGATAAC	three	3	0	2
2685	3613	8528	13668	T1 A467T/T251I+P587L	1	CCCTGAGAACCAAAAT*GAACGAAAATCTGTT	CCTTACTAACATTAAC*GAAAATAACCCCACC	CCCTGAGAACCAA*AATGAA [ CGAAAATCTGTT	CCTTACTAACATT*AACGAA ] AATAACCCCACC	undetermined	6	3	2
2686	3610	8529	13665	T1 A467T/T251I+P587L	6	CCTGAGAACCAAAATG*AACGAAAATCTGTTC	CACCCTTACTAACATT*AACGAAAATAACCCC	CCTGAGAACCAAA*ATGAACGAAAAT [ CTGTTC	CACCCTTACTAAC*ATTAACGAAAAT ] AACCCC	undetermined	12	9	2
2687	2858	8530	8701	T1 A467T/T251I+P587L	1	CTGAGAACCAAAATGA*ACGAAAATCTGTTCG	TCAAAACAAATGATAA*CCATACACAACACTA	CTGAGAACCAAA*ATGA [ ACGAAAATCTGTTCG	TCAAAACAAATG*ATAA ] CCATACACAACACTA	undetermined	4	1	1
2688	2849	8531	8692	T1 A467T/T251I+P587L	1	TGAGAACCAAAATGAA*CGAAAATCTGTTCGC	AAACTAACCTCAAAAC*AAATGATAACCATAC	none	none	none	0	0	0
2688	3321	8531	13404	T1 A467T/T251I+P587L	1	TGAGAACCAAAATGAA*CGAAAATCTGTTCGC	CAATGAACAAGATATT*CGAAAAATAGGAGGA	none	none	none	0	6	0
2689	3284	8532	13367	T1 A467T/T251I+P587L	1	GAGAACCAAAATGAAC*GAAAATCTGTTCGCT	TATTTATGTGCTCCGG*GTCCATCATCCACAA	none	none	none	0	1	0
2690	3318	8533	13401	T1 A467T/T251I+P587L	1	AGAACCAAAATGAACG*AAAATCTGTTCGCTT	TAACAATGAACAAGAT*ATTCGAAAAATAGGA	none	none	none	0	1	0
2694	3107	8537	13190	T1 A467T/T251I+P587L	2	CCAAAATGAACGAAAA*TCTGTTCGCTTCATT	TAGGCGCTATCACCAC*TCTGTTCGCAGCAGT	CCAAAATGAACGAA*AATCTGTTCGC [ TTCATT	TAGGCGCTATCACC*ACTCTGTTCGC ] AGCAGT	undetermined	11	9	1
2694	3619	8537	13674	T1 A467T/T251I+P587L	1	CCAAAATGAACGAAAA*TCTGTTCGCTTCATT	TAACATTAACGAAAAT*AACCCCACCCTACTA	CCAAAATGAACG*AAAA [ TCTGTTCGCTTCATT	TAACATTAACGA*AAAT ] AACCCCACCCTACTA	five	4	0	3
2695	2848	8538	8691	T1 A467T/T251I+P587L	1	CAAAATGAACGAAAAT*CTGTTCGCTTCATTC	CAAACTAACCTCAAAA*CAAATGATAACCATA	CAAAATGAACGA*AAATC [ TGTTCGCTTCATTC	CAAACTAACCTC*AAAAC ] AAATGATAACCATA	five	5	1	4
2696	2796	8539	8639	T1 A467T/T251I+P587L	1	AAAATGAACGAAAATC*TGTTCGCTTCATTCA	CCTCCAAATATCTCAT*CAACAACCGACTAAT	none	none	none	0	0	0
2696	3620	8539	13675	T1 A467T/T251I+P587L	3	AAAATGAACGAAAATC*TGTTCGCTTCATTCA	AACATTAACGAAAATA*ACCCCACCCTACTAA	AAAATG*AACGAAAATC [ TGTTCGCTTCATTCA	AACATT*AACGAAAATA ] ACCCCACCCTACTAA	five	10	0	9
2698	3512	8541	13567	T1 A467T/T251I+P587L	1	AATGAACGAAAATCTG*TTCGCTTCATTCATT	GCCTGAGCCCTATCTA*TTACTCTCATCGCTA	AATGAACGAAA*ATCTGTT [ CGCTTCATTCATT	GCCTGAGCCCT*ATCTATT ] ACTCTCATCGCTA	undetermined	7	2	6
2703	3324	8546	13407	T1 A467T/T251I+P587L	2	ACGAAAATCTGTTCGC*TTCATTCATTGCCCC	TGAACAAGATATTCGA*AAAATAGGAGGACTA	ACGAAAATCTG*TTCGC [ TTCATTCATTGCCCC	TGAACAAGATA*TTCGA ] AAAATAGGAGGACTA	five	5	0	4
2707	3589	8550	13644	T1 A467T/T251I+P587L	1	AAATCTGTTCGCTTCA*TTCATTGCCCCCACA	AACAGGTCAACCTCGC*TTCCCCACCCTTACT	none	none	none	0	3	0
2711	3364	8554	B	T1 A467T/T251I+P587L	1	CTGTTCGCTTCATTCA*TTGCCCCCACAATCC	ATACCTCTCACTTCAT*TTGCCAGTATACGTT	none	none	none	0	5	0
2713	3126	8556	13209	T1 A467T/T251I+P587L	1	GTTCGCTTCATTCATT*GCCCCCACAATCCTA	GTTCGCAGCAGTCTGC*GCCCTTACACAAAAT	none	none	none	0	4	0
2715	3636	8558	13691	T1 A467T/T251I+P587L	1	TCGCTTCATTCATTGC*CCCCACAATCCTAGG	ACCCCACCCTACTAAA*CCCCATTAAACGCCT	none	none	none	0	5	0
2717	3459	8560	13514	T1 A467T/T251I+P587L	1	GCTTCATTCATTGCCC*CCACAATCCTAGGCC	GTTTCTACTCCAAAGA*CCACATCATCGAAAC	none	none	none	0	5	0
2719	3132	8562	13215	T1 A467T/T251I+P587L	1	TTCATTCATTGCCCCC*ACAATCCTAGGCCTA	AGCAGTCTGCGCCCTT*ACACAAAATGACATC	none	none	none	0	3	0
2719	3304	8562	13387	T1 A467T/T251I+P587L	1	TTCATTCATTGCCCCC*ACAATCCTAGGCCTA	ATCATCCACAACCTTA*ACAATGAACAAGATA	none	none	none	0	5	0
2720	3217	8563	13300	T1 A467T/T251I+P587L	1	TCATTCATTGCCCCCA*CAATCCTAGGCCTAC	ATCGGCATCAACCAAC*CACACCTAGCATTCC	none	none	none	0	2	0
2721	3452	8564	13507	T1 A467T/T251I+P587L	1	CATTCATTGCCCCCAC*AATCCTAGGCCTACC	CTCACAGGTTTCTACT*CCAAAGACCACATCA	none	none	none	0	0	0
2729	3410	8572	13465	T1 A467T/T251I+P587L	1	GCCCCCACAATCCTAG*GCCTACCCGCCGCAG	TCCCTCACCATTGGCA*GCCTAGCATTAGCAG	GCCCCCACAATCCTAG [ GCCTACC*CGCCGCAG	TCCCTCACCATTGGCA ] GCCTAGC*ATTAGCAG	undetermined	7	5	1
2731	3336	8574	13419	T1 A467T/T251I+P587L	2	CCCCACAATCCTAGGC*CTACCCGCCGCAGTA	TCGAAAAATAGGAGGA*CTACTCAAAACCATA	CCCCACAATCCT*AGGCCTAC [ CCGCCGCAGTA	TCGAAAAATAGG*AGGACTAC ] TCAAAACCATA	undetermined	8	4	2
2733	3595	8576	13650	T1 A467T/T251I+P587L	1	CCACAATCCTAGGCCT*ACCCGCCGCAGTACT	TCAACCTCGCTTCCCC*ACCCTTACTAACATT	CCACAATCCTAGG*CCTACCC [ GCCGCAGTACT	TCAACCTCGCTTC*CCCACCC ] TTACTAACATT	undetermined	7	4	2
2737	3233	8580	13316	T1 A467T/T251I+P587L	1	AATCCTAGGCCTACCC*GCCGCAGTACTGATC	CACACCTAGCATTCCT*GCACATCTGTACCCA	AATCCTAGGCCTA*CCCGC [ CGCAGTACTGATC	CACACCTAGCATT*CCTGC ] ACATCTGTACCCA	undetermined	5	2	4
2739	3669	8582	13724	T1 A467T/T251I+P587L	1	TCCTAGGCCTACCCGC*CGCAGTACTGATCAT	CAGCCGGAAGCCTATT*CGCAGGATTCTCGAG	TCCTAGGCCTACCCGC [ CGCAGTA*CTGATCAT	CAGCCGGAAGCCTATT ] CGCAGGA*TTCTCGAG	undetermined	7	5	1
2740	3117	8583	13200	T1 A467T/T251I+P587L	1	CCTAGGCCTACCCGCC*GCAGTACTGATCATT	CACCACTCTGTTCGCA*GCAGTCTGCGCCCTT	CCTAGGCCTACC*CGCCGCAGT [ ACTGATCATT	CACCACTCTGTT*CGCAGCAGT ] CTGCGCCCTT	undetermined	9	5	3
2740	3421	8583	13476	T1 A467T/T251I+P587L	1	CCTAGGCCTACCCGCC*GCAGTACTGATCATT	TGGCAGCCTAGCATTA*GCAGGAATACCTTTC	CCTAGGCCTACCCGCC [ GCAGTA*CTGATCATT	TGGCAGCCTAGCATTA ] GCAGGA*ATACCTTTC	undetermined	6	4	1
2746	3231	8589	13314	T1 A467T/T251I+P587L	1	CCTACCCGCCGCAGTA*CTGATCATTCTATTT	ACCACACCTAGCATTC*CTGCACATCTGTACC	CCTACCCGCCGCAG*TACTG [ ATCATTCTATTT	ACCACACCTAGCAT*TCCTG ] CACATCTGTACC	undetermined	5	3	1
2750	3235	8593	13318	T1 A467T/T251I+P587L	2	CCCGCCGCAGTACTGA*TCATTCTATTTCCCC	CACCTAGCATTCCTGC*ACATCTGTACCCACG	none	none	none	0	0	0
2751	3263	8594	13346	T1 A467T/T251I+P587L	1	CCGCCGCAGTACTGAT*CATTCTATTTCCCCC	ACGCCTTCTTCAAAGC*CATACTATTTATGTG	CCGCCGCAGTACTGAT [ CATTCTATTT*CCCCC	ACGCCTTCTTCAAAGC ] CATACTATTT*ATGTG	undetermined	10	3	6
2762	3239	8605	13322	T1 A467T/T251I+P587L	1	CTGATCATTCTATTTC*CCCCTCTATTGATCC	TAGCATTCCTGCACAT*CTGTACCCACGCCTT	none	none	none	0	1	0
2767	3066	8610	13149	T1 A467T/T251I+P587L	1	CATTCTATTTCCCCCT*CTATTGATCCCCACC	AGCAGAAAATAGCCCA*CTAATCCAAACTCTA	CATTCTATTTCC*CCCTCTA [ TTGATCCCCACC	AGCAGAAAATAG*CCCACTA ] ATCCAAACTCTA	undetermined	7	3	2
2774	3590	8617	13645	T1 A467T/T251I+P587L	2	TTTCCCCCTCTATTGA*TCCCCACCTCCAAAT	ACAGGTCAACCTCGCT*TCCCCACCCTTACTA	none	none	none	0	8	0
2774	3590	8617	13645	T1 A467T/T251I+P587L	1	TTTCCCCCTCTATTGA*TCCCCACCTCCAAAT	ACAGGTCAACCTCGCT*TCCCCACCCTTACTA	none	none	none	0	8	0
2775	3212	8618	13295	T1 A467T/T251I+P587L	1	TTCCCCCTCTATTGAT*CCCCACCTCCAAATA	TTACAATCGGCATCAA*CCAACCACACCTAGC	TTCCCCCTCTATTG*ATCC [ CCACCTCCAAATA	TTACAATCGGCATC*AACC ] AACCACACCTAGC	undetermined	4	2	3
2779	2930	8622	8773	T1 A467T/T251I+P587L	1	CCCTCTATTGATCCCC*ACCTCCAAATATCTC	TTTATTGCCACAACTA*ACCTCCTCGGAGGAT	none	none	none	0	6	0
2779	3397	8622	13452	T1 A467T/T251I+P587L	1	CCCTCTATTGATCCCC*ACCTCCAAATATCTC	CGTTGGGTGGGCGGCG*ACCTCCCTCACCATT	CCCTCTATTGATCC*CCACCTCC [ AAATATCTC	CGTTGGGTGGGCGG*CGACCTCC ] CTCACCATT	undetermined	8	6	1
2779	3526	8622	13581	T1 A467T/T251I+P587L	2	CCCTCTATTGATCCCC*ACCTCCAAATATCTC	TATTACTCTCATCGCT*ACCTCCCTGACAAGC	CCCTCTATTGATCC*CCACCTCC [ AAATATCTC	TATTACTCTCATCG*CTACCTCC ] CTGACAAGC	undetermined	8	6	1
2780	2950	8623	9147	T1 A467T/T251I+P587L	1	CCTCTATTGATCCCCA*CCTCCAAATATCTCA	CCTCGGAGGATCCCCC*GGGCTGCAGGAATTC	CCTCTATT*GATCCCCA [ CCTCCAAATATCTCA	CCTCGGAG*GATCCCCC ] GGGCTGCAGGAATTC	five	8	0	7
2781	3164	8624	13247	T1 A467T/T251I+P587L	1	CTCTATTGATCCCCAC*CTCCAAATATCTCAT	AAAAAATCGTAGCCTT*CTCCACTTCAAGTCA	none	none	none	0	5	0
2781	3450	8624	13505	T1 A467T/T251I+P587L	5	CTCTATTGATCCCCAC*CTCCAAATATCTCAT	TCCTCACAGGTTTCTA*CTCCAAAGACCACAT	CTCTATTGATCCCCAC [ CTCCAAATA*TCTCAT	TCCTCACAGGTTTCTA ] CTCCAAAGA*CCACAT	undetermined	9	7	1
2782	3434	8625	13489	T1 A467T/T251I+P587L	1	TCTATTGATCCCCACC*TCCAAATATCTCATC	TTAGCAGGAATACCTT*TCCTCACAGGTTTCT	none	none	none	0	3	0
2783	3598	8626	13653	T1 A467T/T251I+P587L	1	CTATTGATCCCCACCT*CCAAATATCTCATCA	ACCTCGCTTCCCCACC*CTTACTAACATTAAC	CTATTGATCCCCAC*CTC [ CAAATATCTCATCA	ACCTCGCTTCCCCA*CCC ] TTACTAACATTAAC	five	3	1	2
2784	3339	8627	13422	T1 A467T/T251I+P587L	1	TATTGATCCCCACCTC*CAAATATCTCATCAA	AAAAATAGGAGGACTA*CTCAAAACCATACCT	TATTGATCCCCAC*CTCC [ AAATATCTCATCAA	AAAAATAGGAGGA*CTAC ] TCAAAACCATACCT	five	4	1	3
2784	3447	8627	13502	T1 A467T/T251I+P587L	1	TATTGATCCCCACCTC*CAAATATCTCATCAA	CTTTCCTCACAGGTTT*CTACTCCAAAGACCA	none	none	none	0	1	0
2785	3325	8628	13408	T1 A467T/T251I+P587L	1	ATTGATCCCCACCTCC*AAATATCTCATCAAC	GAACAAGATATTCGAA*AAATAGGAGGACTAC	none	none	none	0	5	0
2788	3359	8631	13442	T1 A467T/T251I+P587L	1	GATCCCCACCTCCAAA*TATCTCATCAACAAC	AAACCATACCTCTCAC*TTCATTTGCCAGTAT	GATCCCCACCTCCA*AAT [ ATCTCATCAACAAC	AAACCATACCTCTC*ACT ] TCATTTGCCAGTAT	five	3	1	2
2793	3206	8636	13289	T1 A467T/T251I+P587L	1	CCACCTCCAAATATCT*CATCAACAACCGACT	TAATAGTTACAATCGG*CATCAACCAACCACA	CCACCTCCAAATATCT [ CATCAACAA*CCGACT	TAATAGTTACAATCGG ] CATCAACCA*ACCACA	undetermined	9	7	1
2793	3289	8636	13372	T1 A467T/T251I+P587L	1	CCACCTCCAAATATCT*CATCAACAACCGACT	ATGTGCTCCGGGTCCA*TCATCCACAACCTTA	none	none	none	0	0	0
2793	3462	8636	13517	T1 A467T/T251I+P587L	1	CCACCTCCAAATATCT*CATCAACAACCGACT	TCTACTCCAAAGACCA*CATCATCGAAACCGC	none	none	none	0	5	0
2795	3360	8638	13443	T1 A467T/T251I+P587L	1	ACCTCCAAATATCTCA*TCAACAACCGACTAA	AACCATACCTCTCACT*TCATTTGCCAGTATA	ACCTCCAAATATCT*CATCA [ ACAACCGACTAA	AACCATACCTCTCA*CTTCA ] TTTGCCAGTATA	undetermined	5	3	1
2795	3461	8638	13516	T1 A467T/T251I+P587L	1	ACCTCCAAATATCTCA*TCAACAACCGACTAA	TTCTACTCCAAAGACC*ACATCATCGAAACCG	ACCTCCAAATATCTCA [ TCA*ACAACCGACTAA	TTCTACTCCAAAGACC ] ACA*TCATCGAAACCG	three	3	0	2
2796	3450	8639	13505	T1 A467T/T251I+P587L	1	CCTCCAAATATCTCAT*CAACAACCGACTAAT	TCCTCACAGGTTTCTA*CTCCAAAGACCACAT	none	none	none	0	1	0
2798	3490	8641	13545	T1 A467T/T251I+P587L	1	TCCAAATATCTCATCA*ACAACCGACTAATCA	CGCAAACATATCATAC*ACAAACGCCTGAGCC	TCCAAATATCTCATCA [ ACAACCG*ACTAATCA	CGCAAACATATCATAC ] ACAAACG*CCTGAGCC	undetermined	7	4	2
2799	3209	8642	13292	T1 A467T/T251I+P587L	1	CCAAATATCTCATCAA*CAACCGACTAATCAC	TAGTTACAATCGGCAT*CAACCAACCACACCT	none	none	none	0	5	0
2799	3468	8642	13523	T1 A467T/T251I+P587L	1	CCAAATATCTCATCAA*CAACCGACTAATCAC	CCAAAGACCACATCAT*CGAAACCGCAAACAT	CCAAATATCT*CATCAAC [ AACCGACTAATCAC	CCAAAGACCA*CATCATC ] GAAACCGCAAACAT	five	7	1	4
2800	3471	8643	13526	T1 A467T/T251I+P587L	2	CAAATATCTCATCAAC*AACCGACTAATCACC	AAGACCACATCATCGA*AACCGCAAACATATC	none	none	none	0	5	0
2803	3321	8646	13404	T1 A467T/T251I+P587L	1	ATATCTCATCAACAAC*CGACTAATCACCACC	CAATGAACAAGATATT*CGAAAAATAGGAGGA	none	none	none	0	3	0
2807	3325	8650	13408	T1 A467T/T251I+P587L	2	CTCATCAACAACCGAC*TAATCACCACCCAAC	GAACAAGATATTCGAA*AAATAGGAGGACTAC	none	none	none	0	0	0
2809	3099	8652	13182	T1 A467T/T251I+P587L	1	CATCAACAACCGACTA*ATCACCACCCAACAA	ACTATGCTTAGGCGCT*ATCACCACTCTGTTC	CATCAACAACCGACTA [ ATCACCACCC*AACAA	ACTATGCTTAGGCGCT ] ATCACCACTC*TGTTC	undetermined	10	8	1
2811	3549	8654	13604	T1 A467T/T251I+P587L	1	TCAACAACCGACTAAT*CACCACCCAACAATG	TGACAAGCGCCTATAG*CACTCGAATAATTCT	TCAACAACCGACTA*ATCAC [ CACCCAACAATG	TGACAAGCGCCTAT*AGCAC ] TCGAATAATTCT	undetermined	5	3	1
2813	3593	8656	13648	T1 A467T/T251I+P587L	2	AACAACCGACTAATCA*CCACCCAACAATGAC	GGTCAACCTCGCTTCC*CCACCCTTACTAACA	AACAACCGACTAA*TCACCACCC [ AACAATGAC	GGTCAACCTCGCT*TCCCCACCC ] TTACTAACA	undetermined	9	6	2
2813	3623	8656	13678	T1 A467T/T251I+P587L	1	AACAACCGACTAATCA*CCACCCAACAATGAC	ATTAACGAAAATAACC*CCACCCTACTAAACC	AACAACCGACTAATCA [ CCACCCAAC*AATGAC	ATTAACGAAAATAACC ] CCACCCTAC*TAAACC	undetermined	9	6	1
2813	3623	8656	13678	T1 A467T/T251I+P587L	1	AACAACCGACTAATCA*CCACCCAACAATGAC	ATTAACGAAAATAACC*CCACCCTACTAAACC	AACAACCGACTAATCA [ CCACCCAAC*AATGAC	ATTAACGAAAATAACC ] CCACCCTAC*TAAACC	undetermined	9	6	1
2816	3623	8659	13678	T1 A467T/T251I+P587L	1	AACCGACTAATCACCA*CCCAACAATGACTAA	ATTAACGAAAATAACC*CCACCCTACTAAACC	AACCGACTAATCAC*CACC [ CAACAATGACTAA	ATTAACGAAAATAA*CCCC ] ACCCTACTAAACC	undetermined	4	2	3
2817	3411	8660	13466	T1 A467T/T251I+P587L	1	ACCGACTAATCACCAC*CCAACAATGACTAAT	CCCTCACCATTGGCAG*CCTAGCATTAGCAGG	ACCGACTAATCAC*CACCC [ AACAATGACTAAT	CCCTCACCATTGG*CAGCC ] TAGCATTAGCAGG	undetermined	5	2	1
2818	3177	8661	13260	T1 A467T/T251I+P587L	1	CCGACTAATCACCACC*CAACAATGACTAATC	CTTCTCCACTTCAAGT*CAACTAGGACTCATA	CCGACTAATCACCACC [ CAACAA*TGACTAATC	CTTCTCCACTTCAAGT ] CAACTA*GGACTCATA	undetermined	6	4	1
2819	3303	8662	13386	T1 A467T/T251I+P587L	1	CGACTAATCACCACCC*AACAATGACTAATCA	CATCATCCACAACCTT*AACAATGAACAAGAT	none	none	none	0	8	0
2822	3558	8665	13613	T1 A467T/T251I+P587L	1	CTAATCACCACCCAAC*AATGACTAATCAAAC	CCTATAGCACTCGAAT*AATTCTTCTCACCCT	CTAATCACCACCC*AACAAT [ GACTAATCAAAC	CCTATAGCACTCG*AATAAT ] TCTTCTCACCCT	undetermined	6	3	2
2825	3334	8668	13417	T1 A467T/T251I+P587L	2	ATCACCACCCAACAAT*GACTAATCAAACTAA	ATTCGAAAAATAGGAG*GACTACTCAAAACCA	ATCACCACCCAACAAT [ GACTAATCAAA*CTAA	ATTCGAAAAATAGGAG ] GACTACTCAAA*ACCA	undetermined	11	5	4
2826	3065	8669	13148	T1 A467T/T251I+P587L	1	TCACCACCCAACAATG*ACTAATCAAACTAAC	TAGCAGAAAATAGCCC*ACTAATCCAAACTCT	TCACCACCCAACAATG [ ACTAATCAAA*CTAAC	TAGCAGAAAATAGCCC ] ACTAATCCAA*ACTCT	undetermined	10	7	2
2826	3065	8669	13148	T1 A467T/T251I+P587L	1	TCACCACCCAACAATG*ACTAATCAAACTAAC	TAGCAGAAAATAGCCC*ACTAATCCAAACTCT	TCACCACCCAACAATG [ ACTAATCAAA*CTAAC	TAGCAGAAAATAGCCC ] ACTAATCCAA*ACTCT	undetermined	10	7	2
2828	3312	8671	13395	T1 A467T/T251I+P587L	1	ACCACCCAACAATGAC*TAATCAAACTAACCT	CAACCTTAACAATGAA*CAAGATATTCGAAAA	ACCACCC*AACAATGAC [ TAATCAAACTAACCT	CAACCTT*AACAATGAA ] CAAGATATTCGAAAA	five	9	0	6
2830	3033	8673	13116	T1 A467T/T251I+P587L	1	CACCCAACAATGACTA*ATCAAACTAACCTCA	AGGAATCTTCTTACTC*ATCCGCTTCCACCCC	CACCCAACAATG*ACTAATC [ AAACTAACCTCA	AGGAATCTTCTT*ACTCATC ] CGCTTCCACCCC	undetermined	7	3	3
2831	3340	8674	13423	T1 A467T/T251I+P587L	1	ACCCAACAATGACTAA*TCAAACTAACCTCAA	AAAATAGGAGGACTAC*TCAAAACCATACCTC	ACCCAACAAT*GACTAATCAAA [ CTAACCTCAA	AAAATAGGAG*GACTACTCAAA ] ACCATACCTC	undetermined	11	5	5
2837	3341	8680	13424	T1 A467T/T251I+P587L	1	CAATGACTAATCAAAC*TAACCTCAAAACAAA	AAATAGGAGGACTACT*CAAAACCATACCTCT	CAATGACTAATCAAAC [ TAA*CCTCAAAACAAA	AAATAGGAGGACTACT ] CAA*AACCATACCTCT	three	3	0	2
2839	3350	8682	13433	T1 A467T/T251I+P587L	2	ATGACTAATCAAACTA*ACCTCAAAACAAATG	GACTACTCAAAACCAT*ACCTCTCACTTCATT	none	none	none	0	5	0
2839	3396	8682	13451	T1 A467T/T251I+P587L	1	ATGACTAATCAAACTA*ACCTCAAAACAAATG	CGTTGGGTGGGCGGCG*ACCTCCCTCACCATT	none	none	none	0	5	0
2841	3076	8684	13159	T1 A467T/T251I+P587L	1	GACTAATCAAACTAAC*CTCAAAACAAATGAT	AGCCCACTAATCCAAA*CTCTAACACTATGCT	none	none	none	0	3	0
2841	3084	8684	13167	T1 A467T/T251I+P587L	1	GACTAATCAAACTAAC*CTCAAAACAAATGAT	AATCCAAACTCTAACA*CTATGCTTAGGCGCT	none	none	none	0	2	0
2843	3038	8686	13121	T1 A467T/T251I+P587L	2	CTAATCAAACTAACCT*CAAAACAAATGATAA	TCTTCTTACTCATCCG*CTTCCACCCCCTAGC	CTAATCAAACTAA*CCTC [ AAAACAAATGATAA	TCTTCTTACTCAT*CCGC ] TTCCACCCCCTAGC	five	4	1	3
2843	3079	8686	13162	T1 A467T/T251I+P587L	1	CTAATCAAACTAACCT*CAAAACAAATGATAA	CCACTAATCCAAACTC*TAACACTATGCTTAG	CTAATCAAACTAACCT [ CAA*AACAAATGATAA	CCACTAATCCAAACTC ] TAA*CACTATGCTTAG	three	3	0	2
2857	3485	8700	13540	T1 A467T/T251I+P587L	2	CTCAAAACAAATGATA*ACCATACACAACACT	GAAACCGCAAACATAT*CATACACAAACGCCT	none	none	none	0	0	0
2858	3062	8701	13145	T1 A467T/T251I+P587L	2	TCAAAACAAATGATAA*CCATACACAACACTA	CCCTAGCAGAAAATAG*CCCACTAATCCAAAC	TCAAAACAAATG*ATAACC [ ATACACAACACTA	CCCTAGCAGAAA*ATAGCC ] CACTAATCCAAAC	undetermined	6	2	5
2858	3160	8701	13243	T1 A467T/T251I+P587L	2	TCAAAACAAATGATAA*CCATACACAACACTA	ATCAAAAAAATCGTAG*CCTTCTCCACTTCAA	TCAAAACAAATGA*TAACC [ ATACACAACACTA	ATCAAAAAAATCG*TAGCC ] TTCTCCACTTCAA	undetermined	5	2	1
2859	3485	8702	13540	T1 A467T/T251I+P587L	1	CAAAACAAATGATAAC*CATACACAACACTAA	GAAACCGCAAACATAT*CATACACAAACGCCT	CAAAACAAATGATA*ACCATACACAA [ CACTAA	GAAACCGCAAACAT*ATCATACACAA ] ACGCCT	undetermined	11	9	1
2868	3064	8711	13147	T1 A467T/T251I+P587L	1	TGATAACCATACACAA*CACTAAAGGACGAAC	CTAGCAGAAAATAGCC*CACTAATCCAAACTC	none	none	none	0	6	0
2879	3309	8722	13392	T1 A467T/T251I+P587L	1	CACAACACTAAAGGAC*GAACCTGATCTCTTA	CCACAACCTTAACAAT*GAACAAGATATTCGA	CACAACACTAAAGG*ACGAAC [ CTGATCTCTTA	CCACAACCTTAACA*ATGAAC ] AAGATATTCGA	undetermined	6	4	1
2881	3395	8724	13450	T1 A467T/T251I+P587L	1	CAACACTAAAGGACGA*ACCTGATCTCTTATA	CGTTGGGTGGGCGGCG*ACCTCCCTCACCATT	none	none	none	0	4	0
2882	3531	8725	13586	T1 A467T/T251I+P587L	1	AACACTAAAGGACGAA*CCTGATCTCTTATAC	CTCTCATCGCTACCTC*CCTGACAAGCGCCTA	none	none	none	0	5	0
2922	3133	8765	13216	T1 A467T/T251I+P587L	1	TAATCATTTTTATTGC*CACAACTAACCTCCT	GCAGTCTGCGCCCTTA*CACAAAATGACATCA	none	none	none	0	5	0
2926	3630	8769	13685	T1 A467T/T251I+P587L	1	CATTTTTATTGCCACA*ACTAACCTCCTCGGA	AAAATAACCCCACCCT*ACTAAACCCCATTAA	none	none	none	0	5	0
2938	3051	8781	13134	T1 A467T/T251I+P587L	1	CACAACTAACCTCCTC*GGAGGATCCCCCGGG	CCGCTTCCACCCCCTA*GCAGAAAATAGCCCA	CACAACTAACCT*CCTCG [ GAGGATCCCCCGGG	CCGCTTCCACCC*CCTAG ] CAGAAAATAGCCCA	undetermined	5	1	1
2943	3056	9140	13139	T1 A467T/T251I+P587L	1	CTAACCTCCTCGGAGG*ATCCCCCGGGCTGCA	TCCACCCCCTAGCAGA*AAATAGCCCACTAAT	CTAACCTCCTCGG*AGGA [ TCCCCCGGGCTGCA	TCCACCCCCTAGC*AGAA ] AATAGCCCACTAAT	five	4	1	3
2947	3395	9144	13450	T1 A467T/T251I+P587L	1	CCTCCTCGGAGGATCC*CCCGGGCTGCAGGAA	GGGTGGGCGGCGACCT*CCCTCACCATTGGCA	CCTCCTCGGAGGAT*CCCCC [ GGGCTGCAGGAA	GGGTGGGCGGCGAC*CTCCC ] TCACCATTGGCA	undetermined	5	3	1
2955	3388	9152	B	T1 A467T/T251I+P587L	1	GAGGATCCCCCGGGCT*GCAGGAATTCGATAT	ATACGTTGGGTGGGCG*GCGACCTCCCTCACC	GAGGATCCCCC*GGGCTGC [ AGGAATTCGATAT	ATACGTTGGGT*GGGCGGC ] GACCTCCCTCACC	undetermined	7	2	6
2991	3164	13074	13247	T1 A467T/T251I+P587L	1	TTATCGATCAGCCCTA*CTCCACTCAAGCACT	AAAAAATCGTAGCCTT*CTCCACTTCAAGTCA	TTATCGATCAGC*CCTACTCCACT [ CAAGCACT	AAAAAATCGTAG*CCTTCTCCACT ] TCAAGTCA	undetermined	11	7	3
3004	3543	13087	13598	T1 A467T/T251I+P587L	2	CTACTCCACTCAAGCA*CTATAGTTGTAGCAG	CCTCCCTGACAAGCGC*CTATAGCACTCGAAT	none	none	none	0	6	0
3036	3586	13119	13641	T1 A467T/T251I+P587L	1	AATCTTCTTACTCATC*CGCTTCCACCCCCTA	CCTAACAGGTCAACCT*CGCTTCCCCACCCTT	AATCTTCTTACTCATC [ CGCTTCCAC*CCCCTA	CCTAACAGGTCAACCT ] CGCTTCCCC*ACCCTT	undetermined	9	7	1
3041	3459	13124	13514	T1 A467T/T251I+P587L	1	TCTTACTCATCCGCTT*CCACCCCCTAGCAGA	GTTTCTACTCCAAAGA*CCACATCATCGAAAC	none	none	none	0	4	0
3045	3219	13128	13302	T1 A467T/T251I+P587L	1	ACTCATCCGCTTCCAC*CCCCTAGCAGAAAAT	CGGCATCAACCAACCA*CACCTAGCATTCCTG	ACTCATCCGCTTCCAC [ CCCCTAGCA*GAAAAT	CGGCATCAACCAACCA ] CACCTAGCA*TTCCTG	three	9	1	8
3047	3221	13130	13304	T1 A467T/T251I+P587L	1	TCATCCGCTTCCACCC*CCTAGCAGAAAATAG	GCATCAACCAACCACA*CCTAGCATTCCTGCA	TCATCCGCTTCCAC*CCCCTAGCA [ GAAAATAG	GCATCAACCAACCA*CACCTAGCA ] TTCCTGCA	undetermined	9	7	1
3062	3621	13145	13676	T1 A467T/T251I+P587L	1	CCCTAGCAGAAAATAG*CCCACTAATCCAAAC	ACATTAACGAAAATAA*CCCCACCCTACTAAA	CCCTAGCA*GAAAATAGCCC [ ACTAATCCAAAC	ACATTAAC*GAAAATAACCC ] CACCCTACTAAA	undetermined	11	3	7
3062	3622	13145	13677	T1 A467T/T251I+P587L	1	CCCTAGCAGAAAATAG*CCCACTAATCCAAAC	CATTAACGAAAATAAC*CCCACCCTACTAAAC	CCCTAGCAGAAAAT*AGCCCAC [ TAATCCAAAC	CATTAACGAAAATA*ACCCCAC ] CCTACTAAAC	undetermined	7	5	1
3063	3459	13146	13514	T1 A467T/T251I+P587L	1	CCTAGCAGAAAATAGC*CCACTAATCCAAACT	GTTTCTACTCCAAAGA*CCACATCATCGAAAC	CCTAGCAGAAAAT*AGCCCAC [ TAATCCAAACT	GTTTCTACTCCAA*AGACCAC ] ATCATCGAAAC	undetermined	7	4	2
3077	3238	13160	13321	T1 A467T/T251I+P587L	1	GCCCACTAATCCAAAC*TCTAACACTATGCTT	CTAGCATTCCTGCACA*TCTGTACCCACGCCT	none	none	none	0	3	0
3081	3488	13164	13543	T1 A467T/T251I+P587L	1	ACTAATCCAAACTCTA*ACACTATGCTTAGGC	ACCGCAAACATATCAT*ACACAAACGCCTGAG	ACTAATCCAAACTCTA [ ACACTA*TGCTTAGGC	ACCGCAAACATATCAT ] ACACAA*ACGCCTGAG	undetermined	6	4	1
3095	3586	13178	13641	T1 A467T/T251I+P587L	1	TAACACTATGCTTAGG*CGCTATCACCACTCT	CCTAACAGGTCAACCT*CGCTTCCCCACCCTT	none	none	none	0	4	0
3112	3521	13195	13576	T1 A467T/T251I+P587L	2	GCTATCACCACTCTGT*TCGCAGCAGTCTGCG	CTATCTATTACTCTCA*TCGCTACCTCCCTGA	none	none	none	0	4	0
3127	3395	13210	13450	T1 A467T/T251I+P587L	1	TTCGCAGCAGTCTGCG*CCCTTACACAAAATG	GGGTGGGCGGCGACCT*CCCTCACCATTGGCA	TTCGCAGCAGTCTGCG [ CCCTTAC*ACAAAATG	GGGTGGGCGGCGACCT ] CCCTCAC*CATTGGCA	undetermined	7	4	1
3128	3392	13211	13447	T1 A467T/T251I+P587L	1	TCGCAGCAGTCTGCGC*CCTTACACAAAATGA	GTTGGGTGGGCGGCGA*CCTCCCTCACCATTG	TCGCAGCAGTCT*GCGCCCT [ TACACAAAATGA	GTTGGGTGGGCG*GCGACCT ] CCCTCACCATTG	undetermined	7	3	3
3160	3561	13243	13616	T1 A467T/T251I+P587L	1	ATCAAAAAAATCGTAG*CCTTCTCCACTTCAA	ATAGCACTCGAATAAT*TCTTCTCACCCTAAC	ATCAAAAAAATCGTAG [ CCTTCTC*CACTTCAA	ATAGCACTCGAATAAT ] TCTTCTC*ACCCTAAC	three	7	0	6
3166	3593	13249	13648	T1 A467T/T251I+P587L	1	AAAATCGTAGCCTTCT*CCACTTCAAGTCAAC	GGTCAACCTCGCTTCC*CCACCCTTACTAACA	AAAATCGTAGC*CTTCTCCAC [ TTCAAGTCAAC	GGTCAACCTCG*CTTCCCCAC ] CCTTACTAACA	undetermined	9	4	4
3185	3514	13268	13569	T1 A467T/T251I+P587L	1	CTTCAAGTCAACTAGG*ACTCATAATAGTTAC	CTGAGCCCTATCTATT*ACTCTCATCGCTACC	none	none	none	0	4	0
3186	3517	13269	13572	T1 A467T/T251I+P587L	1	TTCAAGTCAACTAGGA*CTCATAATAGTTACA	AGCCCTATCTATTACT*CTCATCGCTACCTCC	none	none	none	0	5	0
3210	3344	13293	13427	T1 A467T/T251I+P587L	1	AGTTACAATCGGCATC*AACCAACCACACCTA	TAGGAGGACTACTCAA*AACCATACCTCTCAC	none	none	none	0	5	0
3214	3344	13297	13427	T1 A467T/T251I+P587L	1	ACAATCGGCATCAACC*AACCACACCTAGCAT	TAGGAGGACTACTCAA*AACCATACCTCTCAC	ACAATCGGCATCAACC [ AACCACACCT*AGCAT	TAGGAGGACTACTCAA ] AACCATACCT*CTCAC	undetermined	10	5	4
3221	3411	13304	13466	T1 A467T/T251I+P587L	3	GCATCAACCAACCACA*CCTAGCATTCCTGCA	CCCTCACCATTGGCAG*CCTAGCATTAGCAGG	none	none	none	0	9	0
3236	3519	13319	13574	T1 A467T/T251I+P587L	1	ACCTAGCATTCCTGCA*CATCTGTACCCACGC	CCCTATCTATTACTCT*CATCGCTACCTCCCT	ACCTAGCATTCCTG*CACATC [ TGTACCCACGC	CCCTATCTATTACT*CTCATC ] GCTACCTCCCT	undetermined	6	4	1
3247	3494	13330	13549	T1 A467T/T251I+P587L	1	CTGCACATCTGTACCC*ACGCCTTCTTCAAAG	AACATATCATACACAA*ACGCCTGAGCCCTAT	none	none	none	0	6	0
3254	3450	13337	13505	T1 A467T/T251I+P587L	1	TCTGTACCCACGCCTT*CTTCAAAGCCATACT	TCCTCACAGGTTTCTA*CTCCAAAGACCACAT	TCTGTACCCACGCCTT [ CTTCAAAG*CCATACT	TCCTCACAGGTTTCTA ] CTCCAAAG*ACCACAT	undetermined	8	2	3
3256	3464	13339	13519	T1 A467T/T251I+P587L	1	TGTACCCACGCCTTCT*TCAAAGCCATACTAT	TACTCCAAAGACCACA*TCATCGAAACCGCAA	TGTACCCACGCCTT*CTTCA [ AAGCCATACTAT	TACTCCAAAGACCA*CATCA ] TCGAAACCGCAA	undetermined	5	3	1
3257	3450	13340	13505	T1 A467T/T251I+P587L	1	GTACCCACGCCTTCTT*CAAAGCCATACTATT	TCCTCACAGGTTTCTA*CTCCAAAGACCACAT	GTACCCACGCC*TTCTTC [ AAAGCCATACTATT	TCCTCACAGGT*TTCTAC ] TCCAAAGACCACAT	five	6	1	5
3262	3346	13345	13429	T1 A467T/T251I+P587L	1	CACGCCTTCTTCAAAG*CCATACTATTTATGT	GGAGGACTACTCAAAA*CCATACCTCTCACTT	CACGCCTTCT*TCAAAGCCATAC [ TATTTATGT	GGAGGACTAC*TCAAAACCATAC ] CTCTCACTT	undetermined	12	6	5
3267	3509	13350	13564	T1 A467T/T251I+P587L	2	CTTCTTCAAAGCCATA*CTATTTATGTGCTCC	AACGCCTGAGCCCTAT*CTATTACTCTCATCG	none	none	none	0	5	0
3292	3590	13375	13645	T1 A467T/T251I+P587L	1	TGCTCCGGGTCCATCA*TCCACAACCTTAACA	ACAGGTCAACCTCGCT*TCCCCACCCTTACTA	TGCTCCGGGTCCATCA [ TCCACA*ACCTTAACA	ACAGGTCAACCTCGCT ] TCCCCA*CCCTTACTA	undetermined	6	3	1
3298	3429	13381	13484	T1 A467T/T251I+P587L	1	GGGTCCATCATCCACA*ACCTTAACAATGAAC	TAGCATTAGCAGGAAT*ACCTTTCCTCACAGG	none	none	none	0	5	0
3298	3514	13381	13569	T1 A467T/T251I+P587L	1	GGGTCCATCATCCACA*ACCTTAACAATGAAC	CTGAGCCCTATCTATT*ACTCTCATCGCTACC	none	none	none	0	2	0
3371	3611	B	13666	T1 A467T/T251I+P587L	1	TCACTTCATTTGCCAG*TATACGTTGGGTGGG	ACCCTTACTAACATTA*ACGAAAATAACCCCA	none	none	none	0	0	0
3374	3611	B	13666	T1 A467T/T251I+P587L	1	CTTCATTTGCCAGTAT*ACGTTGGGTGGGCGG	ACCCTTACTAACATTA*ACGAAAATAACCCCA	none	none	none	0	3	0
3394	3590	13449	13645	T1 A467T/T251I+P587L	1	TGGGTGGGCGGCGACC*TCCCTCACCATTGGC	ACAGGTCAACCTCGCT*TCCCCACCCTTACTA	TGGGTGGGCGGCGA*CCTCCC [ TCACCATTGGC	ACAGGTCAACCTCG*CTTCCC ] CACCCTTACTA	undetermined	6	4	1
3399	3526	B	13454	T1 A467T/T251I+P587L	1	CGTTGGGTGGGCGGCG*ACCTCCCTCACCATT	TATTACTCTCATCGCT*ACCTCCCTGACAAGC	none	none	none	0	8	0
3405	3650	13460	13705	T1 A467T/T251I+P587L	1	CGACCTCCCTCACCAT*TGGCAGCCTAGCATT	AACCCCATTAAACGCC*TGGCAGCCGGAAGCC	none	none	none	0	8	0
3421	3670	13476	13725	T1 A467T/T251I+P587L	1	TGGCAGCCTAGCATTA*GCAGGAATACCTTTC	AGCCGGAAGCCTATTC*GCAGGATTCTCGAGG	TGGCAGCCTAGC*ATTAGCAGGA [ ATACCTTTC	AGCCGGAAGCCT*ATTCGCAGGA ] TTCTCGAGG	undetermined	10	6	2
3541	3662	13596	13717	T1 A467T/T251I+P587L	1	TACCTCCCTGACAAGC*GCCTATAGCACTCGA	CGCCTGGCAGCCGGAA*GCCTATTCGCAGGAT	none	none	none	0	6	0
2389	2756	8260	8599	T1 -	1	AATAGGGCCCGTATTT*ACCCTATAGCACCCC	GCAGTACTGATCATTC*TATTTCCCCCTCTAT	AATAGGGCCCGT*ATTT [ ACCCTATAGCACCCC	GCAGTACTGATC*ATTC ] TATTTCCCCCTCTAT	five	4	0	3
2409	2771	8280	8614	T1 -	1	TATAGCACCCCCTCTA*CCCCCTCTAGAGCCC	CTATTTCCCCCTCTAT*TGATCCCCACCTCCA	none	none	none	0	0	0
2458	3490	8329	13545	T1 -	1	CATTAACCTTTTAAGT*TAAAGATTAAGAGAA	CGCAAACATATCATAC*ACAAACGCCTGAGCC	none	none	none	0	0	0
2495	2919	8366	8762	T1 -	1	CCTCTTTACAGTGAAA*TGCCCCAACTAAATA	CCTTAATCATTTTTAT*TGCCACAACTAACCT	CCTCTTTACAGTGAAA [ TGCCCCAACTAA*ATA	CCTTAATCATTTTTAT ] TGCCACAACTAA*CCT	undetermined	12	4	6
2558	2810	8429	8653	T1 -	1	CTCCTTACACTATTCC*TCATCACCCAACTAA	ATCAACAACCGACTAA*TCACCACCCAACAAT	CTCCTTACACTATTCC [ TCATCACCCAAC*TAA	ATCAACAACCGACTAA ] TCACCACCCAAC*AAT	undetermined	12	3	8
2558	3289	8429	13372	T1 -	1	CTCCTTACACTATTCC*TCATCACCCAACTAA	ATGTGCTCCGGGTCCA*TCATCCACAACCTTA	CTCCTTACACTATT*CCTCATC [ ACCCAACTAA	ATGTGCTCCGGGTC*CATCATC ] CACAACCTTA	undetermined	7	5	1
2562	2814	8433	8657	T1 -	1	TTACACTATTCCTCAT*CACCCAACTAAAAAT	ACAACCGACTAATCAC*CACCCAACAATGACT	TTACACTATTCC*TCATCACCCAAC [ TAAAAAT	ACAACCGACTAA*TCACCACCCAAC ] AATGACT	undetermined	12	8	2
2584	3393	8455	13448	T1 -	1	ACTAAAAATATTAAAC*ACAAACTACCACCTA	CGTTGGGTGGGCGGCG*ACCTCCCTCACCATT	none	none	none	0	2	0
2587	3392	8458	13447	T1 -	1	AAAAATATTAAACACA*AACTACCACCTACCT	CGTTGGGTGGGCGGCG*ACCTCCCTCACCATT	AAAAATATTAAACACA [ AACT*ACCACCTACCT	CGTTGGGTGGGCGGCG ] ACCT*CCCTCACCATT	undetermined	4	1	1
2594	3395	8465	13450	T1 -	1	TTAAACACAAACTACC*ACCTACCTCCCTCAC	CGTTGGGTGGGCGGCG*ACCTCCCTCACCATT	TTAAACACAAACTACC [ ACCTACCTC*CCTCAC	CGTTGGGTGGGCGGCG ] ACCTCCCTC*ACCATT	undetermined	9	4	3
2596	3389	8467	B	T1 -	2	AAACACAAACTACCAC*CTACCTCCCTCACCA	TACGTTGGGTGGGCGG*CGACCTCCCTCACCA	AAACACAAACTACCAC [ CTACCTCCCTCACCA*	TACGTTGGGTGGGCGG ] CGACCTCCCTCACCA*	undetermined	15	1	14
2596	3524	8467	13579	T1 -	1	AAACACAAACTACCAC*CTACCTCCCTCACCA	TCTATTACTCTCATCG*CTACCTCCCTGACAA	AAACACAAACTACCAC [ CTACCTCCCTCAC*CA	TCTATTACTCTCATCG ] CTACCTCCCTGAC*AA	undetermined	13	10	2
2598	3400	8469	13455	T1 -	10	ACACAAACTACCACCT*ACCTCCCTCACCACG	CGTTGGGTGGGCGGCG*ACCTCCCTCACCATT	ACACAAACTACCAC*CTACCTCCCTCACCA [ CG	CGTTGGGTGGGCGG*CGACCTCCCTCACCA ] TT	undetermined	15	13	1
2611	2812	B	8655	T1 -	1	CCTACCTCCCTCACCA*CGCCGCCCACCCAAC	CAACAACCGACTAATC*ACCACCCAACAATGA	none	none	none	0	0	0
2611	3405	B	13460	T1 -	3	CCTACCTCCCTCACCA*CGCCGCCCACCCAAC	CGACCTCCCTCACCAT*TGGCAGCCTAGCATT	none	none	none	0	0	0
2611	3407	B	13462	T1 -	1	CCTACCTCCCTCACCA*CGCCGCCCACCCAAC	ACCTCCCTCACCATTG*GCAGCCTAGCATTAG	none	none	none	0	0	0
2611	3408	B	13463	T1 -	1	CCTACCTCCCTCACCA*CGCCGCCCACCCAAC	CCTCCCTCACCATTGG*CAGCCTAGCATTAGC	none	none	none	0	1	0
2616	3622	B	13677	T1 -	1	CTCCCTCACCACGCCG*CCCACCCAACGTATA	CATTAACGAAAATAAC*CCCACCCTACTAAAC	CTCCCTCACCACGCCG [ CCCACCCAAC*GTATA	CATTAACGAAAATAAC ] CCCACCCTAC*TAAAC	undetermined	10	7	2
2617	2813	B	8656	T1 -	2	TCCCTCACCACGCCGC*CCACCCAACGTATAC	AACAACCGACTAATCA*CCACCCAACAATGAC	none	none	none	0	9	0
2623	3382	B	B	T1 -	1	ACCACGCCGCCCACCC*AACGTATACTGGCAA	GCCAGTATACGTTGGG*TGGGCGGCGACCTCC	none	none	none	0	0	0
2651	3185	8494	13268	T1 -	1	CAAAAAGCCCATAAAA*ATAAAAAATTATAAC	CTTCAAGTCAACTAGG*ACTCATAATAGTTAC	none	none	none	0	1	0
2680	3107	8523	13190	T1 -	1	ACAAACCCTGAGAACC*AAAATGAACGAAAAT	TAGGCGCTATCACCAC*TCTGTTCGCAGCAGT	none	none	none	0	1	0
2694	3107	8537	13190	T1 -	4	CCAAAATGAACGAAAA*TCTGTTCGCTTCATT	TAGGCGCTATCACCAC*TCTGTTCGCAGCAGT	CCAAAATGAACGAA*AATCTGTTCGC [ TTCATT	TAGGCGCTATCACC*ACTCTGTTCGC ] AGCAGT	undetermined	11	9	1
2703	3118	8546	13201	T1 -	1	ACGAAAATCTGTTCGC*TTCATTCATTGCCCC	ACCACTCTGTTCGCAG*CAGTCTGCGCCCTTA	none	none	none	0	0	0
2703	3515	8546	13570	T1 -	1	ACGAAAATCTGTTCGC*TTCATTCATTGCCCC	TGAGCCCTATCTATTA*CTCTCATCGCTACCT	ACGAAAATCTGTTCGC [ TTC*ATTCATTGCCCC	TGAGCCCTATCTATTA ] CTC*TCATCGCTACCT	three	3	0	2
2711	3126	8554	13209	T1 -	1	CTGTTCGCTTCATTCA*TTGCCCCCACAATCC	GTTCGCAGCAGTCTGC*GCCCTTACACAAAAT	none	none	none	0	0	0
2713	3331	8556	13414	T1 -	1	GTTCGCTTCATTCATT*GCCCCCACAATCCTA	GATATTCGAAAAATAG*GAGGACTACTCAAAA	none	none	none	0	1	0
2747	2906	8590	8749	T1 -	1	CTACCCGCCGCAGTAC*TGATCATTCTATTTC	CTTATACTAGTATCCT*TAATCATTTTTATTG	CTACCCGCCGCAGTAC [ TGATCATT*CTATTTC	CTTATACTAGTATCCT ] TAATCATT*TTTATTG	three	8	1	7
2752	3559	8595	13614	T1 -	1	CGCCGCAGTACTGATC*ATTCTATTTCCCCCT	CTATAGCACTCGAATA*ATTCTTCTCACCCTA	CGCCGCAGTACTG*ATCATTCT [ ATTTCCCCCT	CTATAGCACTCGA*ATAATTCT ] TCTCACCCTA	undetermined	8	5	2
2761	3044	8604	13127	T1 -	1	ACTGATCATTCTATTT*CCCCCTCTATTGATC	TACTCATCCGCTTCCA*CCCCCTAGCAGAAAA	none	none	none	0	6	0
2829	3542	8672	13597	T1 -	1	CCACCCAACAATGACT*AATCAAACTAACCTC	ACCTCCCTGACAAGCG*CCTATAGCACTCGAA	none	none	none	0	0	0
2896	3254	8739	13337	T1 -	1	AACCTGATCTCTTATA*CTAGTATCCTTAATC	TCTGTACCCACGCCTT*CTTCAAAGCCATACT	AACCTGATCTCTTA*TACT [ AGTATCCTTAATC	TCTGTACCCACGCC*TTCT ] TCAAAGCCATACT	undetermined	4	2	3
2993	3453	13076	13508	T1 -	1	ATCGATCAGCCCTACT*CCACTCAAGCACTAT	TCACAGGTTTCTACTC*CAAAGACCACATCAT	ATCGATCAGCCCTACT [ CCA*CTCAAGCACTAT	TCACAGGTTTCTACTC ] CAA*AGACCACATCAT	three	3	1	2
3007	3672	13090	13727	T1 -	1	CTCCACTCAAGCACTA*TAGTTGTAGCAGGAA	CCGGAAGCCTATTCGC*AGGATTCTCGAGGGG	none	none	none	0	0	0
3021	3677	13104	13732	T1 -	1	TATAGTTGTAGCAGGA*ATCTTCTTACTCATC	AGCCTATTCGCAGGAT*TCTCGAGGGGGGGCC	none	none	none	0	0	0
3036	3586	13119	13641	T1 -	2	AATCTTCTTACTCATC*CGCTTCCACCCCCTA	CCTAACAGGTCAACCT*CGCTTCCCCACCCTT	AATCTTCTTACTCATC [ CGCTTCCAC*CCCCTA	CCTAACAGGTCAACCT ] CGCTTCCCC*ACCCTT	undetermined	9	7	1
3062	3621	13145	13676	T1 -	1	CCCTAGCAGAAAATAG*CCCACTAATCCAAAC	ACATTAACGAAAATAA*CCCCACCCTACTAAA	CCCTAGCA*GAAAATAGCCC [ ACTAATCCAAAC	ACATTAAC*GAAAATAACCC ] CACCCTACTAAA	undetermined	11	3	7
3405	3650	13460	13705	T1 -	1	CGACCTCCCTCACCAT*TGGCAGCCTAGCATT	AACCCCATTAAACGCC*TGGCAGCCGGAAGCC	none	none	none	0	8	0
3421	3670	13476	13725	T1 -	1	TGGCAGCCTAGCATTA*GCAGGAATACCTTTC	AGCCGGAAGCCTATTC*GCAGGATTCTCGAGG	TGGCAGCCTAGC*ATTAGCAGGA [ ATACCTTTC	AGCCGGAAGCCT*ATTCGCAGGA ] TTCTCGAGG	undetermined	10	6	2
2320	3214	8191	13297	T1 WT	3	GTGGCGGCCGCGAGCA*AACCACAGTTTCATG	ACAATCGGCATCAACC*AACCACACCTAGCAT	GTGGCGGCCGCGAG*CAAACCACA [ GTTTCATG	ACAATCGGCATCAA*CCAACCACA ] CCTAGCAT	undetermined	9	7	1
2321	2524	8192	8395	T1 WT	1	TGGCGGCCGCGAGCAA*ACCACAGTTTCATGC	TACTACCGTATGGCCC*ACCATAATTACCCCC	TGGCGGCCGCGAGCAA [ ACCACA*GTTTCATGC	TACTACCGTATGGCCC ] ACCATA*ATTACCCCC	undetermined	6	4	1
2321	2607	8192	8478	T1 WT	1	TGGCGGCCGCGAGCAA*ACCACAGTTTCATGC	ACCACCTACCTCCCTC*ACCACGCCGCCCACC	none	none	none	0	5	0
2321	3595	8192	13650	T1 WT	1	TGGCGGCCGCGAGCAA*ACCACAGTTTCATGC	TCAACCTCGCTTCCCC*ACCCTTACTAACATT	none	none	none	0	3	0
2322	2717	8193	8560	T1 WT	1	GGCGGCCGCGAGCAAA*CCACAGTTTCATGCC	GCTTCATTCATTGCCC*CCACAATCCTAGGCC	GGCGGCCGCGAGCAAA [ CCACAGT*TTCATGCC	GCTTCATTCATTGCCC ] CCACAAT*CCTAGGCC	undetermined	7	5	1
2322	3593	8193	13648	T1 WT	8	GGCGGCCGCGAGCAAA*CCACAGTTTCATGCC	GGTCAACCTCGCTTCC*CCACCCTTACTAACA	none	none	none	0	4	0
2327	3654	8198	13709	T1 WT	7	CCGCGAGCAAACCACA*GTTTCATGCCCATCG	CCATTAAACGCCTGGC*AGCCGGAAGCCTATT	none	none	none	0	0	0
2328	3599	8199	13654	T1 WT	2	CGCGAGCAAACCACAG*TTTCATGCCCATCGT	CCTCGCTTCCCCACCC*TTACTAACATTAACG	CGCGAGCAAACCACAG [ TTTC*ATGCCCATCGT	CCTCGCTTCCCCACCC ] TTAC*TAACATTAACG	undetermined	4	2	3
2330	3484	8201	13539	T1 WT	1	CGAGCAAACCACAGTT*TCATGCCCATCGTCC	CGAAACCGCAAACATA*TCATACACAAACGCC	none	none	none	0	4	0
2331	2494	8202	8365	T1 WT	1	GAGCAAACCACAGTTT*CATGCCCATCGTCCT	ACCTCTTTACAGTGAA*ATGCCCCAACTAAAT	none	none	none	0	0	0
2332	2494	8203	8365	T1 WT	1	AGCAAACCACAGTTTC*ATGCCCATCGTCCTA	ACCTCTTTACAGTGAA*ATGCCCCAACTAAAT	none	none	none	0	6	0
2334	3654	8205	13709	T1 WT	1	CAAACCACAGTTTCAT*GCCCATCGTCCTAGA	CCATTAAACGCCTGGC*AGCCGGAAGCCTATT	none	none	none	0	0	0
2337	3462	8208	13517	T1 WT	1	ACCACAGTTTCATGCC*CATCGTCCTAGAATT	TCTACTCCAAAGACCA*CATCATCGAAACCGC	ACCACAGTTTCATGCC [ CATCGTC*CTAGAATT	TCTACTCCAAAGACCA ] CATCATC*GAAACCGC	undetermined	7	4	1
2337	3465	8208	13520	T1 WT	3	ACCACAGTTTCATGCC*CATCGTCCTAGAATT	ACTCCAAAGACCACAT*CATCGAAACCGCAAA	none	none	none	0	5	0
2337	3491	8208	13546	T1 WT	1	ACCACAGTTTCATGCC*CATCGTCCTAGAATT	GCAAACATATCATACA*CAAACGCCTGAGCCC	ACCACAGTTTCATG*CCCA [ TCGTCCTAGAATT	GCAAACATATCATA*CACA ] AACGCCTGAGCCC	undetermined	4	2	3
2338	3507	8209	13562	T1 WT	1	CCACAGTTTCATGCCC*ATCGTCCTAGAATTA	CAAACGCCTGAGCCCT*ATCTATTACTCTCAT	CCACAGTTTCATG*CCCATC [ GTCCTAGAATTA	CAAACGCCTGAGC*CCTATC ] TATTACTCTCAT	undetermined	6	3	2
2339	3434	8210	13489	T1 WT	1	CACAGTTTCATGCCCA*TCGTCCTAGAATTAA	TTAGCAGGAATACCTT*TCCTCACAGGTTTCT	CACAGTTTCATGCCCA [ TCGTC*CTAGAATTAA	TTAGCAGGAATACCTT ] TCCTC*ACAGGTTTCT	undetermined	5	2	4
2341	3241	8212	13324	T1 WT	1	CAGTTTCATGCCCATC*GTCCTAGAATTAATT	GCATTCCTGCACATCT*GTACCCACGCCTTCT	CAGTTTCATGCCCATC [ GTCC*TAGAATTAATT	GCATTCCTGCACATCT ] GTAC*CCACGCCTTCT	undetermined	4	2	3
2342	2723	8213	8566	T1 WT	4	AGTTTCATGCCCATCG*TCCTAGAATTAATTC	TTCATTGCCCCCACAA*TCCTAGGCCTACCCG	none	none	none	0	6	0
2342	3292	8213	13375	T1 WT	1	AGTTTCATGCCCATCG*TCCTAGAATTAATTC	TGCTCCGGGTCCATCA*TCCACAACCTTAACA	AGTTTCATGC*CCATCGTCC [ TAGAATTAATTC	TGCTCCGGGT*CCATCATCC ] ACAACCTTAACA	undetermined	9	3	5
2343	3527	8214	13582	T1 WT	1	GTTTCATGCCCATCGT*CCTAGAATTAATTCC	ATTACTCTCATCGCTA*CCTCCCTGACAAGCG	none	none	none	0	3	0
2343	3542	8214	13597	T1 WT	1	GTTTCATGCCCATCGT*CCTAGAATTAATTCC	ACCTCCCTGACAAGCG*CCTATAGCACTCGAA	GTTTCATGCCCATCGT [ CCTAGA*ATTAATTCC	ACCTCCCTGACAAGCG ] CCTATA*GCACTCGAA	undetermined	6	4	1
2349	2706	8220	8549	T1 WT	1	TGCCCATCGTCCTAGA*ATTAATTCCCCTAAA	AAAATCTGTTCGCTTC*ATTCATTGCCCCCAC	TGCCCATCGTCCTAGA [ ATTAATT*CCCCTAAA	AAAATCTGTTCGCTTC ] ATTCATT*GCCCCCAC	undetermined	7	3	3
2349	3607	8220	13662	T1 WT	1	TGCCCATCGTCCTAGA*ATTAATTCCCCTAAA	CCCCACCCTTACTAAC*ATTAACGAAAATAAC	none	none	none	0	5	0
2351	3557	8222	13612	T1 WT	2	CCCATCGTCCTAGAAT*TAATTCCCCTAAAAA	GCCTATAGCACTCGAA*TAATTCTTCTCACCC	CCCATCGTCCTAGA*ATTAATTC [ CCCTAAAAA	GCCTATAGCACTCG*AATAATTC ] TTCTCACCC	undetermined	8	6	1
2354	2759	8225	8602	T1 WT	7	ATCGTCCTAGAATTAA*TTCCCCTAAAAATCT	GTACTGATCATTCTAT*TTCCCCCTCTATTGA	ATCGTCCTAGAAT*TAATTCCCC [ TAAAAATCT	GTACTGATCATTC*TATTTCCCC ] CTCTATTGA	undetermined	9	6	2
2354	3589	8225	13644	T1 WT	7	ATCGTCCTAGAATTAA*TTCCCCTAAAAATCT	AACAGGTCAACCTCGC*TTCCCCACCCTTACT	none	none	none	0	6	0
2356	2714	8227	8557	T1 WT	2	CGTCCTAGAATTAATT*CCCCTAAAAATCTTT	TTCGCTTCATTCATTG*CCCCCACAATCCTAG	none	none	none	0	4	0
2356	2762	8227	8605	T1 WT	10	CGTCCTAGAATTAATT*CCCCTAAAAATCTTT	CTGATCATTCTATTTC*CCCCTCTATTGATCC	CGTCCTAGAATTAA*TTCCCCT [ AAAAATCTTT	CTGATCATTCTATT*TCCCCCT ] CTATTGATCC	undetermined	7	5	1
2356	2763	8227	8606	T1 WT	1	CGTCCTAGAATTAATT*CCCCTAAAAATCTTT	TGATCATTCTATTTCC*CCCTCTATTGATCCC	none	none	none	0	3	0
2356	3569	8227	13624	T1 WT	1	CGTCCTAGAATTAATT*CCCCTAAAAATCTTT	CGAATAATTCTTCTCA*CCCTAACAGGTCAAC	none	none	none	0	3	0
2356	3621	8227	13676	T1 WT	1	CGTCCTAGAATTAATT*CCCCTAAAAATCTTT	ACATTAACGAAAATAA*CCCCACCCTACTAAA	none	none	none	0	4	0
2357	2642	8228	8485	T1 WT	1	GTCCTAGAATTAATTC*CCCTAAAAATCTTTG	GTATACTGGCAAAAAG*CCCATAAAAATAAAA	none	none	none	0	3	0
2357	3530	8228	13585	T1 WT	1	GTCCTAGAATTAATTC*CCCTAAAAATCTTTG	ACTCTCATCGCTACCT*CCCTGACAAGCGCCT	GTCCTAGAATTAATTC [ CCCTAA*AAATCTTTG	ACTCTCATCGCTACCT ] CCCTGA*CAAGCGCCT	undetermined	6	4	1
2357	3569	8228	13624	T1 WT	29	GTCCTAGAATTAATTC*CCCTAAAAATCTTTG	CGAATAATTCTTCTCA*CCCTAACAGGTCAAC	GTCCTAGAATTAATTC [ CCCTAAAA*ATCTTTG	CGAATAATTCTTCTCA ] CCCTAACA*GGTCAAC	undetermined	8	6	1
2357	3570	8228	13625	T1 WT	1	GTCCTAGAATTAATTC*CCCTAAAAATCTTTG	GAATAATTCTTCTCAC*CCTAACAGGTCAACC	none	none	none	0	0	0
2358	3530	8229	13585	T1 WT	1	TCCTAGAATTAATTCC*CCTAAAAATCTTTGA	ACTCTCATCGCTACCT*CCCTGACAAGCGCCT	TCCTAGAATTAATT*CCCC [ TAAAAATCTTTGA	ACTCTCATCGCTAC*CTCC ] CTGACAAGCGCCT	undetermined	4	2	3
2360	2722	8231	8565	T1 WT	1	CTAGAATTAATTCCCC*TAAAAATCTTTGAAA	ATTCATTGCCCCCACA*ATCCTAGGCCTACCC	none	none	none	0	0	0
2361	2719	8232	8562	T1 WT	1	TAGAATTAATTCCCCT*AAAAATCTTTGAAAT	TTCATTCATTGCCCCC*ACAATCCTAGGCCTA	TAGAATTAATT*CCCCTA [ AAAATCTTTGAAAT	TTCATTCATTG*CCCCCA ] CAATCCTAGGCCTA	five	6	1	2
2361	3148	8232	13231	T1 WT	1	TAGAATTAATTCCCCT*AAAAATCTTTGAAAT	ACACAAAATGACATCA*AAAAAATCGTAGCCT	TAGAATTAATTCCC*CTAAAAA [ TCTTTGAAAT	ACACAAAATGACAT*CAAAAAA ] ATCGTAGCCT	undetermined	7	5	1
2365	2789	8236	8632	T1 WT	1	ATTAATTCCCCTAAAA*ATCTTTGAAATAGGG	ATCCCCACCTCCAAAT*ATCTCATCAACAACC	ATTAATTCCCCT*AAAAATCT [ TTGAAATAGGG	ATCCCCACCTCC*AAATATCT ] CATCAACAACC	undetermined	8	4	3
2367	3431	8238	13486	T1 WT	1	TAATTCCCCTAAAAAT*CTTTGAAATAGGGCC	GCATTAGCAGGAATAC*CTTTCCTCACAGGTT	TAATTCCCCTAAAA*ATCTTT [ GAAATAGGGCC	GCATTAGCAGGAAT*ACCTTT ] CCTCACAGGTT	undetermined	6	4	1
2367	3598	8238	13653	T1 WT	1	TAATTCCCCTAAAAAT*CTTTGAAATAGGGCC	ACCTCGCTTCCCCACC*CTTACTAACATTAAC	none	none	none	0	3	0
2370	2490	8241	8361	T1 WT	4	TTCCCCTAAAAATCTT*TGAAATAGGGCCCGT	CAACACCTCTTTACAG*TGAAATGCCCCAACT	none	none	none	0	6	0
2371	2539	8242	8410	T1 WT	1	TCCCCTAAAAATCTTT*GAAATAGGGCCCGTA	CACCATAATTACCCCC*ATACTCCTTACACTA	none	none	none	0	0	0
2379	3502	8250	13557	T1 WT	1	AAATCTTTGAAATAGG*GCCCGTATTTACCCT	ATACACAAACGCCTGA*GCCCTATCTATTACT	AAATCTTTGAAATA*GGGCCC [ GTATTTACCCT	ATACACAAACGCCT*GAGCCC ] TATCTATTACT	undetermined	6	4	1
2380	2504	8251	8375	T1 WT	3	AATCTTTGAAATAGGG*CCCGTATTTACCCTA	AGTGAAATGCCCCAAC*TAAATACTACCGTAT	none	none	none	0	0	0
2380	3580	8251	13635	T1 WT	1	AATCTTTGAAATAGGG*CCCGTATTTACCCTA	TCTCACCCTAACAGGT*CAACCTCGCTTCCCC	AATCTTTGAAAT*AGGGC [ CCGTATTTACCCTA	TCTCACCCTAAC*AGGTC ] AACCTCGCTTCCCC	five	5	1	4
2380	3626	8251	13681	T1 WT	1	AATCTTTGAAATAGGG*CCCGTATTTACCCTA	AACGAAAATAACCCCA*CCCTACTAAACCCCA	none	none	none	0	3	0
2381	2513	8252	8384	T1 WT	1	ATCTTTGAAATAGGGC*CCGTATTTACCCTAT	CCCCAACTAAATACTA*CCGTATGGCCCACCA	none	none	none	0	6	0
2383	2521	8254	8392	T1 WT	1	CTTTGAAATAGGGCCC*GTATTTACCCTATAG	AAATACTACCGTATGG*CCCACCATAATTACC	none	none	none	0	0	0
2384	3506	8255	13561	T1 WT	1	TTTGAAATAGGGCCCG*TATTTACCCTATAGC	ACAAACGCCTGAGCCC*TATCTATTACTCTCA	none	none	none	0	3	0
2385	2530	8256	8401	T1 WT	1	TTGAAATAGGGCCCGT*ATTTACCCTATAGCA	CGTATGGCCCACCATA*ATTACCCCCATACTC	none	none	none	0	3	0
2385	2551	8256	8422	T1 WT	1	TTGAAATAGGGCCCGT*ATTTACCCTATAGCA	CCCCATACTCCTTACA*CTATTCCTCATCACC	none	none	none	0	0	0
2387	2531	8258	8402	T1 WT	1	GAAATAGGGCCCGTAT*TTACCCTATAGCACC	GTATGGCCCACCATAA*TTACCCCCATACTCC	GAAATAGGGCCCG*TATTTACCC [ TATAGCACC	GTATGGCCCACCA*TAATTACCC ] CCATACTCC	undetermined	9	6	2
2387	2531	8258	8402	T1 WT	2	GAAATAGGGCCCGTAT*TTACCCTATAGCACC	GTATGGCCCACCATAA*TTACCCCCATACTCC	GAAATAGGGCCCG*TATTTACCC [ TATAGCACC	GTATGGCCCACCA*TAATTACCC ] CCATACTCC	undetermined	9	6	2
2387	3512	8258	13567	T1 WT	1	GAAATAGGGCCCGTAT*TTACCCTATAGCACC	GCCTGAGCCCTATCTA*TTACTCTCATCGCTA	GAAATAGGGCCCGTAT [ TTACCCT*ATAGCACC	GCCTGAGCCCTATCTA ] TTACTCT*CATCGCTA	undetermined	7	4	2
2387	3589	8258	13644	T1 WT	1	GAAATAGGGCCCGTAT*TTACCCTATAGCACC	AACAGGTCAACCTCGC*TTCCCCACCCTTACT	GAAATAGGGCCCGTAT [ TTACCC*TATAGCACC	AACAGGTCAACCTCGC ] TTCCCC*ACCCTTACT	undetermined	6	2	5
2389	3554	8260	13609	T1 WT	1	AATAGGGCCCGTATTT*ACCCTATAGCACCCC	AGCGCCTATAGCACTC*GAATAATTCTTCTCA	none	none	none	0	0	0
2389	3568	8260	13623	T1 WT	3	AATAGGGCCCGTATTT*ACCCTATAGCACCCC	TCGAATAATTCTTCTC*ACCCTAACAGGTCAA	AATAGGGCCCGTAT*TTACCCTA [ TAGCACCCC	TCGAATAATTCTTC*TCACCCTA ] ACAGGTCAA	undetermined	8	6	1
2389	3625	8260	13680	T1 WT	1	AATAGGGCCCGTATTT*ACCCTATAGCACCCC	TAACGAAAATAACCCC*ACCCTACTAAACCCC	none	none	none	0	6	0
2389	3635	8260	13690	T1 WT	2	AATAGGGCCCGTATTT*ACCCTATAGCACCCC	AACCCCACCCTACTAA*ACCCCATTAAACGCC	AATAGGGCCCGTATTT [ ACCCTAT*AGCACCCC	AACCCCACCCTACTAA ] ACCCCAT*TAAACGCC	undetermined	7	4	2
2390	2521	8261	8392	T1 WT	1	ATAGGGCCCGTATTTA*CCCTATAGCACCCCC	AAATACTACCGTATGG*CCCACCATAATTACC	none	none	none	0	3	0
2390	2762	8261	8605	T1 WT	1	ATAGGGCCCGTATTTA*CCCTATAGCACCCCC	CTGATCATTCTATTTC*CCCCTCTATTGATCC	ATAGGGCCCG*TATTTACCC [ TATAGCACCCCC	CTGATCATTC*TATTTCCCC ] CTCTATTGATCC	undetermined	9	3	5
2390	3503	8261	13558	T1 WT	3	ATAGGGCCCGTATTTA*CCCTATAGCACCCCC	TACACAAACGCCTGAG*CCCTATCTATTACTC	none	none	none	0	6	0
2390	3503	8261	13558	T1 WT	9	ATAGGGCCCGTATTTA*CCCTATAGCACCCCC	TACACAAACGCCTGAG*CCCTATCTATTACTC	none	none	none	0	6	0
2391	3542	8262	13597	T1 WT	1	TAGGGCCCGTATTTAC*CCTATAGCACCCCCT	ACCTCCCTGACAAGCG*CCTATAGCACTCGAA	TAGGGCCCGTATTTAC [ CCTATAGCACCC*CCT	ACCTCCCTGACAAGCG ] CCTATAGCACTC*GAA	undetermined	12	10	1
2391	3542	8262	13597	T1 WT	9	TAGGGCCCGTATTTAC*CCTATAGCACCCCCT	ACCTCCCTGACAAGCG*CCTATAGCACTCGAA	TAGGGCCCGTATTTAC [ CCTATAGCACCC*CCT	ACCTCCCTGACAAGCG ] CCTATAGCACTC*GAA	undetermined	12	10	1
2392	3140	8263	13223	T1 WT	1	AGGGCCCGTATTTACC*CTATAGCACCCCCTC	GCGCCCTTACACAAAA*TGACATCAAAAAAAT	none	none	none	0	0	0
2393	2516	8264	8387	T1 WT	13	GGGCCCGTATTTACCC*TATAGCACCCCCTCT	CAACTAAATACTACCG*TATGGCCCACCATAA	GGGCCCGTATT*TACCCTAT [ AGCACCCCCTCT	CAACTAAATAC*TACCGTAT ] GGCCCACCATAA	undetermined	8	3	2
2397	2520	8268	8391	T1 WT	14	CCGTATTTACCCTATA*GCACCCCCTCTACCC	TAAATACTACCGTATG*GCCCACCATAATTAC	CCGTATTTACCC*TATAGC [ ACCCCCTCTACCC	TAAATACTACCG*TATGGC ] CCACCATAATTAC	undetermined	6	2	2
2397	3510	8268	13565	T1 WT	1	CCGTATTTACCCTATA*GCACCCCCTCTACCC	ACGCCTGAGCCCTATC*TATTACTCTCATCGC	CCGTATTTA*CCCTATA [ GCACCCCCTCTACCC	ACGCCTGAG*CCCTATC ] TATTACTCTCATCGC	five	7	0	6
2399	2533	8270	8404	T1 WT	1	GTATTTACCCTATAGC*ACCCCCTCTACCCCC	ATGGCCCACCATAATT*ACCCCCATACTCCTT	none	none	none	0	6	0
2399	3526	8270	13581	T1 WT	1	GTATTTACCCTATAGC*ACCCCCTCTACCCCC	TATTACTCTCATCGCT*ACCTCCCTGACAAGC	GTATTTACCCTATAGC [ ACCCCC*TCTACCCCC	TATTACTCTCATCGCT ] ACCTCC*CTGACAAGC	undetermined	6	3	2
2399	3620	8270	13675	T1 WT	1	GTATTTACCCTATAGC*ACCCCCTCTACCCCC	AACATTAACGAAAATA*ACCCCACCCTACTAA	none	none	none	0	5	0
2399	3635	8270	13690	T1 WT	1	GTATTTACCCTATAGC*ACCCCCTCTACCCCC	AACCCCACCCTACTAA*ACCCCATTAAACGCC	GTATTTACCCTATAGC [ ACCCCCT*CTACCCCC	AACCCCACCCTACTAA ] ACCCCAT*TAAACGCC	undetermined	7	5	1
2400	2761	8271	8604	T1 WT	1	TATTTACCCTATAGCA*CCCCCTCTACCCCCT	ACTGATCATTCTATTT*CCCCCTCTATTGATC	none	none	none	0	9	0
2400	2761	8271	8604	T1 WT	7	TATTTACCCTATAGCA*CCCCCTCTACCCCCT	ACTGATCATTCTATTT*CCCCCTCTATTGATC	none	none	none	0	9	0
2400	2775	8271	8618	T1 WT	1	TATTTACCCTATAGCA*CCCCCTCTACCCCCT	TTCCCCCTCTATTGAT*CCCCACCTCCAAATA	none	none	none	0	4	0
2400	3591	8271	13646	T1 WT	1	TATTTACCCTATAGCA*CCCCCTCTACCCCCT	CAGGTCAACCTCGCTT*CCCCACCCTTACTAA	none	none	none	0	4	0
2401	3591	8272	13646	T1 WT	1	ATTTACCCTATAGCAC*CCCCTCTACCCCCTC	CAGGTCAACCTCGCTT*CCCCACCCTTACTAA	ATTTACCCTATAGCAC [ CCCCTC*TACCCCCTC	CAGGTCAACCTCGCTT ] CCCCAC*CCTTACTAA	undetermined	6	4	1
2402	3626	8273	13681	T1 WT	1	TTTACCCTATAGCACC*CCCTCTACCCCCTCT	AACGAAAATAACCCCA*CCCTACTAAACCCCA	TTTACCCTATAGCA*CCCCCT [ CTACCCCCTCT	AACGAAAATAACCC*CACCCT ] ACTAAACCCCA	undetermined	6	4	1
2405	3040	8276	13123	T1 WT	1	ACCCTATAGCACCCCC*TCTACCCCCTCTAGA	TTCTTACTCATCCGCT*TCCACCCCCTAGCAG	ACCCTATAGCACCCCC [ TCTACCCCCT*CTAGA	TTCTTACTCATCCGCT ] TCCACCCCCT*AGCAG	undetermined	10	2	6
2405	3596	8276	13651	T1 WT	1	ACCCTATAGCACCCCC*TCTACCCCCTCTAGA	CAACCTCGCTTCCCCA*CCCTTACTAACATTA	ACCCTATAGCA*CCCCC [ TCTACCCCCTCTAGA	CAACCTCGCTT*CCCCA ] CCCTTACTAACATTA	five	5	0	4
2405	3641	8276	13696	T1 WT	1	ACCCTATAGCACCCCC*TCTACCCCCTCTAGA	ACCCTACTAAACCCCA*TTAAACGCCTGGCAG	ACCCTATAGC*ACCCCCT [ CTACCCCCTCTAGA	ACCCTACTAA*ACCCCAT ] TAAACGCCTGGCAG	five	7	1	6
2407	2532	8278	8403	T1 WT	1	CCTATAGCACCCCCTC*TACCCCCTCTAGAGC	TATGGCCCACCATAAT*TACCCCCATACTCCT	none	none	none	0	7	0
2407	2759	8278	8602	T1 WT	2	CCTATAGCACCCCCTC*TACCCCCTCTAGAGC	GTACTGATCATTCTAT*TTCCCCCTCTATTGA	CCTATAGCACCCCCTC [ TACCCCCTCTA*GAGC	GTACTGATCATTCTAT ] TTCCCCCTCTA*TTGA	undetermined	11	1	10
2407	2759	8278	8602	T1 WT	1	CCTATAGCACCCCCTC*TACCCCCTCTAGAGC	GTACTGATCATTCTAT*TTCCCCCTCTATTGA	CCTATAGCACCCCCTC [ TACCCCCTCTA*GAGC	GTACTGATCATTCTAT ] TTCCCCCTCTA*TTGA	undetermined	11	1	10
2407	2761	8278	8604	T1 WT	1	CCTATAGCACCCCCTC*TACCCCCTCTAGAGC	ACTGATCATTCTATTT*CCCCCTCTATTGATC	none	none	none	0	0	0
2407	3242	8278	13325	T1 WT	1	CCTATAGCACCCCCTC*TACCCCCTCTAGAGC	CATTCCTGCACATCTG*TACCCACGCCTTCTT	CCTATAGCACCCC*CTCTACCC [ CCTCTAGAGC	CATTCCTGCACAT*CTGTACCC ] ACGCCTTCTT	undetermined	8	5	1
2407	3349	8278	13432	T1 WT	1	CCTATAGCACCCCCTC*TACCCCCTCTAGAGC	GGACTACTCAAAACCA*TACCTCTCACTTCAT	CCTATAGCACCCCCTC [ TACCCC*CTCTAGAGC	GGACTACTCAAAACCA ] TACCTC*TCACTTCAT	undetermined	6	4	1
2408	3043	8279	13126	T1 WT	2	CTATAGCACCCCCTCT*ACCCCCTCTAGAGCC	TTACTCATCCGCTTCC*ACCCCCTAGCAGAAA	CTATAGCACCCCC*TCTACCCCCT [ CTAGAGCC	TTACTCATCCGCT*TCCACCCCCT ] AGCAGAAA	undetermined	10	7	2
2408	3635	8279	13690	T1 WT	4	CTATAGCACCCCCTCT*ACCCCCTCTAGAGCC	AACCCCACCCTACTAA*ACCCCATTAAACGCC	CTATAGCACCCCCTCT [ ACCCCCT*CTAGAGCC	AACCCCACCCTACTAA ] ACCCCAT*TAAACGCC	undetermined	7	5	1
2409	2761	8280	8604	T1 WT	1	TATAGCACCCCCTCTA*CCCCCTCTAGAGCCC	ACTGATCATTCTATTT*CCCCCTCTATTGATC	TATAGCACCCCCTC*TACCCCCTCTA [ GAGCCC	ACTGATCATTCTAT*TTCCCCCTCTA ] TTGATC	undetermined	11	9	1
2409	2761	8280	8604	T1 WT	3	TATAGCACCCCCTCTA*CCCCCTCTAGAGCCC	ACTGATCATTCTATTT*CCCCCTCTATTGATC	TATAGCACCCCCTC*TACCCCCTCTA [ GAGCCC	ACTGATCATTCTAT*TTCCCCCTCTA ] TTGATC	undetermined	11	9	1
2410	2771	8281	8614	T1 WT	2	ATAGCACCCCCTCTAC*CCCCTCTAGAGCCCA	CTATTTCCCCCTCTAT*TGATCCCCACCTCCA	ATAGCA*CCCCCTCTAC [ CCCCTCTAGAGCCCA	CTATTT*CCCCCTCTAT ] TGATCCCCACCTCCA	five	10	0	9
2411	2602	8282	8473	T1 WT	1	TAGCACCCCCTCTACC*CCCTCTAGAGCCCAC	AAACTACCACCTACCT*CCCTCACCACGCCGC	TAGCACCCCCTCTA*CCCCCTC [ TAGAGCCCAC	AAACTACCACCTAC*CTCCCTC ] ACCACGCCGC	undetermined	7	5	1
2411	3626	8282	13681	T1 WT	1	TAGCACCCCCTCTACC*CCCTCTAGAGCCCAC	AACGAAAATAACCCCA*CCCTACTAAACCCCA	TAGCACCCCCTCTA*CCCCCT [ CTAGAGCCCAC	AACGAAAATAACCC*CACCCT ] ACTAAACCCCA	undetermined	6	4	1
2412	2780	8283	8623	T1 WT	1	AGCACCCCCTCTACCC*CCTCTAGAGCCCACT	CCTCTATTGATCCCCA*CCTCCAAATATCTCA	AGCACCCCCTCTA*CCCCCTC [ TAGAGCCCACT	CCTCTATTGATCC*CCACCTC ] CAAATATCTCA	undetermined	7	4	1
2414	2767	8285	8610	T1 WT	4	CACCCCCTCTACCCCC*TCTAGAGCCCACTGT	CATTCTATTTCCCCCT*CTATTGATCCCCACC	CACCCCCTCTA*CCCCC [ TCTAGAGCCCACTGT	CATTCTATTTC*CCCCT ] CTATTGATCCCCACC	five	5	0	4
2414	3051	8285	13134	T1 WT	1	CACCCCCTCTACCCCC*TCTAGAGCCCACTGT	CCGCTTCCACCCCCTA*GCAGAAAATAGCCCA	none	none	none	0	0	0
2414	3631	8285	13686	T1 WT	1	CACCCCCTCTACCCCC*TCTAGAGCCCACTGT	AAATAACCCCACCCTA*CTAAACCCCATTAAA	none	none	none	0	0	0
2419	2776	8290	8619	T1 WT	1	CCTCTACCCCCTCTAG*AGCCCACTGTAAAGC	TCCCCCTCTATTGATC*CCCACCTCCAAATAT	none	none	none	0	0	0
2419	3060	8290	13143	T1 WT	1	CCTCTACCCCCTCTAG*AGCCCACTGTAAAGC	CCCCCTAGCAGAAAAT*AGCCCACTAATCCAA	CCTCTACCCCCTCT*AGAGCCCACT [ GTAAAGC	CCCCCTAGCAGAAA*ATAGCCCACT ] AATCCAA	undetermined	10	8	1
2420	2520	8291	8391	T1 WT	1	CTCTACCCCCTCTAGA*GCCCACTGTAAAGCT	TAAATACTACCGTATG*GCCCACCATAATTAC	none	none	none	0	6	0
2420	3541	8291	13596	T1 WT	1	CTCTACCCCCTCTAGA*GCCCACTGTAAAGCT	TACCTCCCTGACAAGC*GCCTATAGCACTCGA	CTCTACCCCCTCT*AGAGCC [ CACTGTAAAGCT	TACCTCCCTGACA*AGCGCC ] TATAGCACTCGA	undetermined	6	3	1
2421	2775	8292	8618	T1 WT	1	TCTACCCCCTCTAGAG*CCCACTGTAAAGCTA	TTCCCCCTCTATTGAT*CCCCACCTCCAAATA	TCTACCCCCTCTA*GAGCCC [ ACTGTAAAGCTA	TTCCCCCTCTATT*GATCCC ] CACCTCCAAATA	undetermined	6	3	2
2421	2776	8292	8619	T1 WT	7	TCTACCCCCTCTAGAG*CCCACTGTAAAGCTA	TCCCCCTCTATTGATC*CCCACCTCCAAATAT	none	none	none	0	5	0
2421	3637	8292	13692	T1 WT	5	TCTACCCCCTCTAGAG*CCCACTGTAAAGCTA	CCCCACCCTACTAAAC*CCCATTAAACGCCTG	none	none	none	0	4	0
2421	3681	8292	13736	T1 WT	1	TCTACCCCCTCTAGAG*CCCACTGTAAAGCTA	TATTCGCAGGATTCTC*GAGGGGGGGCCCGGT	none	none	none	0	0	0
2424	2780	8295	8623	T1 WT	1	ACCCCCTCTAGAGCCC*ACTGTAAAGCTAACT	CCTCTATTGATCCCCA*CCTCCAAATATCTCA	none	none	none	0	0	0
2425	3509	8296	13564	T1 WT	1	CCCCCTCTAGAGCCCA*CTGTAAAGCTAACTT	AACGCCTGAGCCCTAT*CTATTACTCTCATCG	CCCCCTCTAGAGCCCA [ CTGT*AAAGCTAACTT	AACGCCTGAGCCCTAT ] CTAT*TACTCTCATCG	undetermined	4	2	3
2427	2626	8298	B	T1 WT	1	CCCTCTAGAGCCCACT*GTAAAGCTAACTTAG	ACGCCGCCCACCCAAC*GTATACTGGCAAAAA	CCCTCTAGAGCCCACT [ GTAAA*GCTAACTTAG	ACGCCGCCCACCCAAC ] GTATA*CTGGCAAAAA	undetermined	5	3	1
2434	2567	8305	8438	T1 WT	1	GAGCCCACTGTAAAGC*TAACTTAGCATTAAC	CTATTCCTCATCACCC*AACTAAAAATATTAA	GAGCCCACTGTAAAG [ CTA*ACTTAGCATTAAC	CTATTCCTCATCACC ] CAA*CTAAAAATATTAA	three	3	1	2
2440	2572	8311	8443	T1 WT	2	ACTGTAAAGCTAACTT*AGCATTAACCTTTTA	CCTCATCACCCAACTA*AAAATATTAAACACA	ACTGTAAAGCT*AACTTA [ GCATTAACCTTTTA	CCTCATCACCC*AACTAA ] AAATATTAAACACA	five	6	1	5
2442	2796	8313	8639	T1 WT	6	TGTAAAGCTAACTTAG*CATTAACCTTTTAAG	CCTCCAAATATCTCAT*CAACAACCGACTAAT	TGTAAAGCTAACTT*AGCA [ TTAACCTTTTAAG	CCTCCAAATATCTC*ATCA ] ACAACCGACTAAT	undetermined	4	2	3
2446	2800	8317	8643	T1 WT	4	AAGCTAACTTAGCATT*AACCTTTTAAGTTAA	CAAATATCTCATCAAC*AACCGACTAATCACC	none	none	none	0	4	0
2446	3581	8317	13636	T1 WT	1	AAGCTAACTTAGCATT*AACCTTTTAAGTTAA	CTCACCCTAACAGGTC*AACCTCGCTTCCCCA	AAGCTAACTTAGCA*TTAACCT [ TTTAAGTTAA	CTCACCCTAACAGG*TCAACCT ] CGCTTCCCCA	undetermined	7	5	1
2447	3677	8318	13732	T1 WT	1	AGCTAACTTAGCATTA*ACCTTTTAAGTTAAA	AGCCTATTCGCAGGAT*TCTCGAGGGGGGGCC	none	none	none	0	0	0
2463	3607	8334	13662	T1 WT	1	ACCTTTTAAGTTAAAG*ATTAAGAGAACCAAC	CCCCACCCTTACTAAC*ATTAACGAAAATAAC	ACCTTTTAAGTTA*AAGATTAA [ GAGAACCAAC	CCCCACCCTTACT*AACATTAA ] CGAAAATAAC	undetermined	8	5	2
2468	2673	8339	8516	T1 WT	2	TTAAGTTAAAGATTAA*GAGAACCAACACCTC	AATTATAACAAACCCT*GAGAACCAAAATGAA	TTAAGTTAAAGATTAA [ GAGAACCAACA*CCTC	AATTATAACAAACCCT ] GAGAACCAAAA*TGAA	undetermined	11	9	1
2468	2673	8339	8516	T1 WT	3	TTAAGTTAAAGATTAA*GAGAACCAACACCTC	AATTATAACAAACCCT*GAGAACCAAAATGAA	TTAAGTTAAAGATTAA [ GAGAACCAACA*CCTC	AATTATAACAAACCCT ] GAGAACCAAAA*TGAA	undetermined	11	9	1
2469	2583	8340	8454	T1 WT	1	TAAGTTAAAGATTAAG*AGAACCAACACCTCT	AACTAAAAATATTAAA*CACAAACTACCACCT	TAAGTTAAAG*ATTAAG [ AGAACCAACACCTCT	AACTAAAAAT*ATTAAA ] CACAAACTACCACCT	five	6	0	5
2474	2865	8345	8708	T1 WT	1	TAAAGATTAAGAGAAC*CAACACCTCTTTACA	AAATGATAACCATACA*CAACACTAAAGGACG	none	none	none	0	6	0
2482	3391	8353	B	T1 WT	1	AAGAGAACCAACACCT*CTTTACAGTGAAATG	CGTTGGGTGGGCGGCG*ACCTCCCTCACCATT	none	none	none	0	0	0
2485	3487	8356	13542	T1 WT	1	AGAACCAACACCTCTT*TACAGTGAAATGCCC	AACCGCAAACATATCA*TACACAAACGCCTGA	none	none	none	0	4	0
2492	3137	8363	13220	T1 WT	1	ACACCTCTTTACAGTG*AAATGCCCCAACTAA	TCTGCGCCCTTACACA*AAATGACATCAAAAA	ACACCTCTTTACAGTG [ AAATGCC*CCAACTAA	TCTGCGCCCTTACACA ] AAATGAC*ATCAAAAA	undetermined	7	5	1
2495	2712	8366	8555	T1 WT	2	CCTCTTTACAGTGAAA*TGCCCCAACTAAATA	TGTTCGCTTCATTCAT*TGCCCCCACAATCCT	CCTCTTTACAGTGAAA [ TGCCCCAAC*TAAATA	TGTTCGCTTCATTCAT ] TGCCCCCAC*AATCCT	undetermined	9	6	1
2495	2919	8366	8762	T1 WT	2	CCTCTTTACAGTGAAA*TGCCCCAACTAAATA	CCTTAATCATTTTTAT*TGCCACAACTAACCT	CCTCTTTACAGTGAAA [ TGCCCCAACTAA*ATA	CCTTAATCATTTTTAT ] TGCCACAACTAA*CCT	undetermined	12	4	6
2496	2641	8367	8484	T1 WT	1	CTCTTTACAGTGAAAT*GCCCCAACTAAATAC	CGTATACTGGCAAAAA*GCCCATAAAAATAAA	CTCTTTACAGTG*AAATGCCC [ CAACTAAATAC	CGTATACTGGCA*AAAAGCCC ] ATAAAAATAAA	undetermined	8	4	3
2497	2775	8368	8618	T1 WT	1	TCTTTACAGTGAAATG*CCCCAACTAAATACT	TTCCCCCTCTATTGAT*CCCCACCTCCAAATA	TCTTTACAGTGAAATG [ CCCCAACT*AAATACT	TTCCCCCTCTATTGAT ] CCCCACCT*CCAAATA	undetermined	8	5	2
2497	3621	8368	13676	T1 WT	2	TCTTTACAGTGAAATG*CCCCAACTAAATACT	ACATTAACGAAAATAA*CCCCACCCTACTAAA	TCTTTACAGTGAAATG [ CCCCAAC*TAAATACT	ACATTAACGAAAATAA ] CCCCACC*CTACTAAA	undetermined	7	5	1
2499	3212	8370	13295	T1 WT	1	TTTACAGTGAAATGCC*CCAACTAAATACTAC	TTACAATCGGCATCAA*CCAACCACACCTAGC	TTTACAGTGAAATGCC [ CCAACTA*AATACTAC	TTACAATCGGCATCAA ] CCAACCA*CACCTAGC	undetermined	7	5	1
2500	2924	8371	8767	T1 WT	1	TTACAGTGAAATGCCC*CAACTAAATACTACC	ATCATTTTTATTGCCA*CAACTAACCTCCTCG	TTACAGTGAAA*TGCCCCAACTAA [ ATACTACC	ATCATTTTTAT*TGCCACAACTAA ] CCTCCTCG	undetermined	12	7	4
2502	2719	8373	8562	T1 WT	1	ACAGTGAAATGCCCCA*ACTAAATACTACCGT	TTCATTCATTGCCCCC*ACAATCCTAGGCCTA	ACAGTGAAA*TGCCCCAAC [ TAAATACTACCGT	TTCATTCAT*TGCCCCCAC ] AATCCTAGGCCTA	undetermined	9	2	5
2503	2647	8374	8490	T1 WT	1	CAGTGAAATGCCCCAA*CTAAATACTACCGTA	CTGGCAAAAAGCCCAT*AAAAATAAAAAATTA	CAGTGAAATGC*CCCAA [ CTAAATACTACCGTA	CTGGCAAAAAG*CCCAT ] AAAAATAAAAAATTA	five	5	0	4
2503	2781	8374	8624	T1 WT	1	CAGTGAAATGCCCCAA*CTAAATACTACCGTA	CTCTATTGATCCCCAC*CTCCAAATATCTCAT	CAGTGAAATG*CCCCAACT [ AAATACTACCGTA	CTCTATTGAT*CCCCACCT ] CCAAATATCTCAT	undetermined	8	2	7
2506	3426	8377	13481	T1 WT	1	TGAAATGCCCCAACTA*AATACTACCGTATGG	GCCTAGCATTAGCAGG*AATACCTTTCCTCAC	none	none	none	0	5	0
2514	2631	8385	B	T1 WT	1	CCCAACTAAATACTAC*CGTATGGCCCACCAT	GCCCACCCAACGTATA*CTGGCAAAAAGCCCA	none	none	none	0	1	0
2516	3629	8387	13684	T1 WT	1	CAACTAAATACTACCG*TATGGCCCACCATAA	GAAAATAACCCCACCC*TACTAAACCCCATTA	CAACTAAATACT*ACCGTA [ TGGCCCACCATAA	GAAAATAACCCC*ACCCTA ] CTAAACCCCATTA	undetermined	6	2	5
2521	2761	8392	8604	T1 WT	1	AAATACTACCGTATGG*CCCACCATAATTACC	ACTGATCATTCTATTT*CCCCCTCTATTGATC	AAATACTACCGTATGG [ CCCAC*CATAATTACC	ACTGATCATTCTATTT ] CCCCC*TCTATTGATC	undetermined	5	3	1
2521	2776	8392	8619	T1 WT	2	AAATACTACCGTATGG*CCCACCATAATTACC	TCCCCCTCTATTGATC*CCCACCTCCAAATAT	none	none	none	0	6	0
2521	3622	8392	13677	T1 WT	3	AAATACTACCGTATGG*CCCACCATAATTACC	CATTAACGAAAATAAC*CCCACCCTACTAAAC	AAATACTACCGTATGG [ CCCACCATA*ATTACC	CATTAACGAAAATAAC ] CCCACCCTA*CTAAAC	undetermined	9	6	2
2523	3399	8394	13454	T1 WT	1	ATACTACCGTATGGCC*CACCATAATTACCCC	GGGCGGCGACCTCCCT*CACCATTGGCAGCCT	ATACTACCGTATGG*CCCACCAT [ AATTACCCC	GGGCGGCGACCTCC*CTCACCAT ] TGGCAGCCT	undetermined	8	6	1
2526	2818	8397	8661	T1 WT	1	CTACCGTATGGCCCAC*CATAATTACCCCCAT	CCGACTAATCACCACC*CAACAATGACTAATC	none	none	none	0	0	0
2526	3188	8397	13271	T1 WT	1	CTACCGTATGGCCCAC*CATAATTACCCCCAT	CAAGTCAACTAGGACT*CATAATAGTTACAAT	none	none	none	0	6	0
2530	2757	8401	8600	T1 WT	1	CGTATGGCCCACCATA*ATTACCCCCATACTC	CAGTACTGATCATTCT*ATTTCCCCCTCTATT	CGTATGGCCCACCATA [ ATTACCCCC*ATACTC	CAGTACTGATCATTCT ] ATTTCCCCC*TCTATT	undetermined	9	3	5
2530	3511	8401	13566	T1 WT	1	CGTATGGCCCACCATA*ATTACCCCCATACTC	CGCCTGAGCCCTATCT*ATTACTCTCATCGCT	CGTATGGCCCACCATA [ ATTACCC*CCATACTC	CGCCTGAGCCCTATCT ] ATTACTC*TCATCGCT	undetermined	7	5	1
2530	3511	8401	13566	T1 WT	1	CGTATGGCCCACCATA*ATTACCCCCATACTC	CGCCTGAGCCCTATCT*ATTACTCTCATCGCT	CGTATGGCCCACCATA [ ATTACCC*CCATACTC	CGCCTGAGCCCTATCT ] ATTACTC*TCATCGCT	undetermined	7	5	1
2530	3665	8401	13720	T1 WT	1	CGTATGGCCCACCATA*ATTACCCCCATACTC	CTGGCAGCCGGAAGCC*TATTCGCAGGATTCT	none	none	none	0	0	0
2533	2826	8404	8669	T1 WT	1	ATGGCCCACCATAATT*ACCCCCATACTCCTT	TCACCACCCAACAATG*ACTAATCAAACTAAC	ATGGCCCACCAT*AATTAC [ CCCCATACTCCTT	TCACCACCCAAC*AATGAC ] TAATCAAACTAAC	undetermined	6	2	5
2533	3043	8404	13126	T1 WT	1	ATGGCCCACCATAATT*ACCCCCATACTCCTT	TTACTCATCCGCTTCC*ACCCCCTAGCAGAAA	none	none	none	0	6	0
2533	3635	8404	13690	T1 WT	2	ATGGCCCACCATAATT*ACCCCCATACTCCTT	AACCCCACCCTACTAA*ACCCCATTAAACGCC	none	none	none	0	5	0
2534	2761	8405	8604	T1 WT	1	TGGCCCACCATAATTA*CCCCCATACTCCTTA	ACTGATCATTCTATTT*CCCCCTCTATTGATC	TGGCCCACCATA*ATTACCCCC [ ATACTCCTTA	ACTGATCATTCT*ATTTCCCCC ] TCTATTGATC	undetermined	9	5	3
2535	2775	8406	8618	T1 WT	1	GGCCCACCATAATTAC*CCCCATACTCCTTAC	TTCCCCCTCTATTGAT*CCCCACCTCCAAATA	GGCCCACCATAATT*ACCCCCA [ TACTCCTTAC	TTCCCCCTCTATTG*ATCCCCA ] CCTCCAAATA	undetermined	7	5	1
2535	2775	8406	8618	T1 WT	4	GGCCCACCATAATTAC*CCCCATACTCCTTAC	TTCCCCCTCTATTGAT*CCCCACCTCCAAATA	GGCCCACCATAATT*ACCCCCA [ TACTCCTTAC	TTCCCCCTCTATTG*ATCCCCA ] CCTCCAAATA	undetermined	7	5	1
2536	2816	8407	8659	T1 WT	1	GCCCACCATAATTACC*CCCATACTCCTTACA	AACCGACTAATCACCA*CCCAACAATGACTAA	GCCCACCATAATTA*CCCCCA [ TACTCCTTACA	AACCGACTAATCAC*CACCCA ] ACAATGACTAA	undetermined	6	4	1
2536	3596	8407	13651	T1 WT	1	GCCCACCATAATTACC*CCCATACTCCTTACA	CAACCTCGCTTCCCCA*CCCTTACTAACATTA	GCCCACCATAATTACC [ CCCATACT*CCTTACA	CAACCTCGCTTCCCCA ] CCCTTACT*AACATTA	undetermined	8	3	3
2537	3071	8408	13154	T1 WT	1	CCCACCATAATTACCC*CCATACTCCTTACAC	AAAATAGCCCACTAAT*CCAAACTCTAACACT	CCCACCATAATTACCC [ CCATACTC*CTTACAC	AAAATAGCCCACTAAT ] CCAAACTC*TAACACT	undetermined	8	3	4
2538	3519	8409	13574	T1 WT	1	CCACCATAATTACCCC*CATACTCCTTACACT	CCCTATCTATTACTCT*CATCGCTACCTCCCT	CCACCATAATTACC*CCCAT [ ACTCCTTACACT	CCCTATCTATTACT*CTCAT ] CGCTACCTCCCT	undetermined	5	3	1
2540	2781	8411	8624	T1 WT	1	ACCATAATTACCCCCA*TACTCCTTACACTAT	CTCTATTGATCCCCAC*CTCCAAATATCTCAT	none	none	none	0	0	0
2540	2989	8411	13072	T1 WT	1	ACCATAATTACCCCCA*TACTCCTTACACTAT	GCTTATCGATCAGCCC*TACTCCACTCAAGCA	ACCATAATTACCC*CCATACTCC [ TTACACTAT	GCTTATCGATCAG*CCCTACTCC ] ACTCAAGCA	undetermined	9	6	2
2540	3337	8411	13420	T1 WT	1	ACCATAATTACCCCCA*TACTCCTTACACTAT	CGAAAAATAGGAGGAC*TACTCAAAACCATAC	none	none	none	0	5	0
2540	3629	8411	13684	T1 WT	1	ACCATAATTACCCCCA*TACTCCTTACACTAT	GAAAATAACCCCACCC*TACTAAACCCCATTA	ACCATAATTACCC*CCATACT [ CCTTACACTAT	GAAAATAACCCCA*CCCTACT ] AAACCCCATTA	undetermined	7	4	2
2542	2781	8413	8624	T1 WT	2	CATAATTACCCCCATA*CTCCTTACACTATTC	CTCTATTGATCCCCAC*CTCCAAATATCTCAT	none	none	none	0	4	0
2544	3128	8415	13211	T1 WT	1	TAATTACCCCCATACT*CCTTACACTATTCCT	TCGCAGCAGTCTGCGC*CCTTACACAAAATGA	TAATTACCCCCATACT [ CCTTACACTA*TTCCT	TCGCAGCAGTCTGCGC ] CCTTACACAA*AATGA	undetermined	10	8	1
2544	3128	8415	13211	T1 WT	1	TAATTACCCCCATACT*CCTTACACTATTCCT	TCGCAGCAGTCTGCGC*CCTTACACAAAATGA	TAATTACCCCCATACT [ CCTTACACTA*TTCCT	TCGCAGCAGTCTGCGC ] CCTTACACAA*AATGA	undetermined	10	8	1
2544	3299	8415	13382	T1 WT	1	TAATTACCCCCATACT*CCTTACACTATTCCT	GGTCCATCATCCACAA*CCTTAACAATGAACA	none	none	none	0	5	0
2544	3351	8415	13434	T1 WT	1	TAATTACCCCCATACT*CCTTACACTATTCCT	ACTACTCAAAACCATA*CCTCTCACTTCATTT	none	none	none	0	3	0
2544	3597	8415	13652	T1 WT	1	TAATTACCCCCATACT*CCTTACACTATTCCT	AACCTCGCTTCCCCAC*CCTTACTAACATTAA	none	none	none	0	6	0
2544	3597	8415	13652	T1 WT	1	TAATTACCCCCATACT*CCTTACACTATTCCT	AACCTCGCTTCCCCAC*CCTTACTAACATTAA	none	none	none	0	6	0
2545	3026	8416	13109	T1 WT	1	AATTACCCCCATACTC*CTTACACTATTCCTC	TTGTAGCAGGAATCTT*CTTACTCATCCGCTT	AATTACCCCCATA*CTCCTTAC [ ACTATTCCTC	TTGTAGCAGGAAT*CTTCTTAC ] TCATCCGCTT	undetermined	8	5	1
2548	3081	8419	13164	T1 WT	1	TACCCCCATACTCCTT*ACACTATTCCTCATC	ACTAATCCAAACTCTA*ACACTATGCTTAGGC	TACCCCCATACTC*CTTACACTAT [ TCCTCATC	ACTAATCCAAACT*CTAACACTAT ] GCTTAGGC	undetermined	10	7	1
2549	3399	8420	13454	T1 WT	1	ACCCCCATACTCCTTA*CACTATTCCTCATCA	GGGCGGCGACCTCCCT*CACCATTGGCAGCCT	ACCCCCATACTCCTTA [ CACTATT*CCTCATCA	GGGCGGCGACCTCCCT ] CACCATT*GGCAGCCT	undetermined	7	3	3
2554	3433	8425	13488	T1 WT	17	CATACTCCTTACACTA*TTCCTCATCACCCAA	ATTAGCAGGAATACCT*TTCCTCACAGGTTTC	none	none	none	0	7	0
2554	3433	8425	13488	T1 WT	2	CATACTCCTTACACTA*TTCCTCATCACCCAA	ATTAGCAGGAATACCT*TTCCTCACAGGTTTC	none	none	none	0	7	0
2557	2791	8428	8634	T1 WT	4	ACTCCTTACACTATTC*CTCATCACCCAACTA	CCCCACCTCCAAATAT*CTCATCAACAACCGA	ACTCCTTACACTATTC [ CTCATCACC*CAACTA	CCCCACCTCCAAATAT ] CTCATCAAC*AACCGA	undetermined	9	7	1
2557	2810	8428	8653	T1 WT	1	ACTCCTTACACTATTC*CTCATCACCCAACTA	ATCAACAACCGACTAA*TCACCACCCAACAAT	none	none	none	0	0	0
2558	2795	8429	8638	T1 WT	1	CTCCTTACACTATTCC*TCATCACCCAACTAA	ACCTCCAAATATCTCA*TCAACAACCGACTAA	none	none	none	0	3	0
2558	2810	8429	8653	T1 WT	11	CTCCTTACACTATTCC*TCATCACCCAACTAA	ATCAACAACCGACTAA*TCACCACCCAACAAT	CTCCTTACACTATTCC [ TCATCACCCAAC*TAA	ATCAACAACCGACTAA ] TCACCACCCAAC*AAT	undetermined	12	3	8
2558	3434	8429	13489	T1 WT	1	CTCCTTACACTATTCC*TCATCACCCAACTAA	TTAGCAGGAATACCTT*TCCTCACAGGTTTCT	CTCCTTACACTATTCC [ TCATCAC*CCAACTAA	TTAGCAGGAATACCTT ] TCCTCAC*AGGTTTCT	undetermined	7	2	6
2558	3464	8429	13519	T1 WT	1	CTCCTTACACTATTCC*TCATCACCCAACTAA	TACTCCAAAGACCACA*TCATCGAAACCGCAA	CTCCTTACACTATT*CCTCATC [ ACCCAACTAA	TACTCCAAAGACCA*CATCATC ] GAAACCGCAA	undetermined	7	5	1
2558	3590	8429	13645	T1 WT	1	CTCCTTACACTATTCC*TCATCACCCAACTAA	ACAGGTCAACCTCGCT*TCCCCACCCTTACTA	CTCCTTACACTATT*CCTC [ ATCACCCAACTAA	ACAGGTCAACCTCG*CTTC ] CCCACCCTTACTA	undetermined	4	2	3
2559	3287	8430	13370	T1 WT	3	TCCTTACACTATTCCT*CATCACCCAACTAAA	TTATGTGCTCCGGGTC*CATCATCCACAACCT	TCCTTACACTATTCCT [ CATCACCCA*ACTAAA	TTATGTGCTCCGGGTC ] CATCATCCA*CAACCT	undetermined	9	5	3
2559	3462	8430	13517	T1 WT	2	TCCTTACACTATTCCT*CATCACCCAACTAAA	TCTACTCCAAAGACCA*CATCATCGAAACCGC	TCCTTACACTATT*CCTCATCA [ CCCAACTAAA	TCTACTCCAAAGA*CCACATCA ] TCGAAACCGC	undetermined	8	5	1
2560	2816	8431	8659	T1 WT	1	CCTTACACTATTCCTC*ATCACCCAACTAAAA	AACCGACTAATCACCA*CCCAACAATGACTAA	none	none	none	0	0	0
2561	2796	8432	8639	T1 WT	1	CTTACACTATTCCTCA*TCACCCAACTAAAAA	CCTCCAAATATCTCAT*CAACAACCGACTAAT	none	none	none	0	0	0
2561	2816	8432	8659	T1 WT	1	CTTACACTATTCCTCA*TCACCCAACTAAAAA	AACCGACTAATCACCA*CCCAACAATGACTAA	CTTACACTATTCCTC [ ATC*ACCCAACTAAAAA	AACCGACTAATCACC ] ACC*CAACAATGACTAA	undetermined	3	2	2
2561	3566	8432	13621	T1 WT	1	CTTACACTATTCCTCA*TCACCCAACTAAAAA	ACTCGAATAATTCTTC*TCACCCTAACAGGTC	CTTACACTATTCCTCA [ TCACCCAA*CTAAAAA	ACTCGAATAATTCTTC ] TCACCCTA*ACAGGTC	undetermined	8	6	1
2561	3585	8432	13640	T1 WT	1	CTTACACTATTCCTCA*TCACCCAACTAAAAA	CCCTAACAGGTCAACC*TCGCTTCCCCACCCT	none	none	none	0	2	0
2562	2776	8433	8619	T1 WT	1	TTACACTATTCCTCAT*CACCCAACTAAAAAT	TCCCCCTCTATTGATC*CCCACCTCCAAATAT	TTACACTATTCCTCAT [ CAC*CCAACTAAAAAT	TCCCCCTCTATTGATC ] CCC*ACCTCCAAATAT	three	3	1	2
2562	2814	8433	8657	T1 WT	9	TTACACTATTCCTCAT*CACCCAACTAAAAAT	ACAACCGACTAATCAC*CACCCAACAATGACT	TTACACTATTCC*TCATCACCCAAC [ TAAAAAT	ACAACCGACTAA*TCACCACCCAAC ] AATGACT	undetermined	12	8	2
2562	2994	8433	13077	T1 WT	1	TTACACTATTCCTCAT*CACCCAACTAAAAAT	TCGATCAGCCCTACTC*CACTCAAGCACTATA	TTACACTATTCCTCAT [ CACCCAA*CTAAAAAT	TCGATCAGCCCTACTC ] CACTCAA*GCACTATA	undetermined	7	3	3
2562	3440	8433	13495	T1 WT	2	TTACACTATTCCTCAT*CACCCAACTAAAAAT	GGAATACCTTTCCTCA*CAGGTTTCTACTCCA	none	none	none	0	2	0
2562	3441	8433	13496	T1 WT	1	TTACACTATTCCTCAT*CACCCAACTAAAAAT	GAATACCTTTCCTCAC*AGGTTTCTACTCCAA	TTACACTA*TTCCTCAT [ CACCCAACTAAAAAT	GAATACCT*TTCCTCAC ] AGGTTTCTACTCCAA	five	8	0	7
2562	3624	8433	13679	T1 WT	2	TTACACTATTCCTCAT*CACCCAACTAAAAAT	TTAACGAAAATAACCC*CACCCTACTAAACCC	TTACACTATTCCTCAT [ CACCCAACTAAA*AAT	TTAACGAAAATAACCC ] CACCCTACTAAA*CCC	undetermined	12	5	6
2563	3345	8434	13428	T1 WT	1	TACACTATTCCTCATC*ACCCAACTAAAAATA	AGGAGGACTACTCAAA*ACCATACCTCTCACT	none	none	none	0	3	0
2563	3429	8434	13484	T1 WT	2	TACACTATTCCTCATC*ACCCAACTAAAAATA	TAGCATTAGCAGGAAT*ACCTTTCCTCACAGG	none	none	none	0	3	0
2564	2776	8435	8619	T1 WT	4	ACACTATTCCTCATCA*CCCAACTAAAAATAT	TCCCCCTCTATTGATC*CCCACCTCCAAATAT	ACACTATTCCTCATCA [ CCCAACT*AAAAATAT	TCCCCCTCTATTGATC ] CCCACCT*CCAAATAT	undetermined	7	4	2
2564	2776	8435	8619	T1 WT	1	ACACTATTCCTCATCA*CCCAACTAAAAATAT	TCCCCCTCTATTGATC*CCCACCTCCAAATAT	ACACTATTCCTCATCA [ CCCAACT*AAAAATAT	TCCCCCTCTATTGATC ] CCCACCT*CCAAATAT	undetermined	7	4	2
2565	3212	8436	13295	T1 WT	5	CACTATTCCTCATCAC*CCAACTAAAAATATT	TTACAATCGGCATCAA*CCAACCACACCTAGC	CACTATTCCT*CATCACCCAAC [ TAAAAATATT	TTACAATCGG*CATCAACCAAC ] CACACCTAGC	undetermined	11	5	4
2565	3212	8436	13295	T1 WT	2	CACTATTCCTCATCAC*CCAACTAAAAATATT	TTACAATCGGCATCAA*CCAACCACACCTAGC	CACTATTCCT*CATCACCCAAC [ TAAAAATATT	TTACAATCGG*CATCAACCAAC ] CACACCTAGC	undetermined	11	5	4
2565	3293	8436	13376	T1 WT	1	CACTATTCCTCATCAC*CCAACTAAAAATATT	GCTCCGGGTCCATCAT*CCACAACCTTAACAA	CACTATTCCT*CATCACCCA [ ACTAAAAATATT	GCTCCGGGTC*CATCATCCA ] CAACCTTAACAA	undetermined	9	3	5
2566	2924	8437	8767	T1 WT	1	ACTATTCCTCATCACC*CAACTAAAAATATTA	ATCATTTTTATTGCCA*CAACTAACCTCCTCG	ACTATTCCTCATCA*CCCAACTAA [ AAATATTA	ATCATTTTTATTGC*CACAACTAA ] CCTCCTCG	undetermined	9	7	1
2568	2805	8439	8648	T1 WT	2	TATTCCTCATCACCCA*ACTAAAAATATTAAA	ATCTCATCAACAACCG*ACTAATCACCACCCA	TATTCCTCATCAC*CCAACTAA [ AAATATTAAA	ATCTCATCAACAA*CCGACTAA ] TCACCACCCA	undetermined	8	5	2
2568	3601	8439	13656	T1 WT	2	TATTCCTCATCACCCA*ACTAAAAATATTAAA	TCGCTTCCCCACCCTT*ACTAACATTAACGAA	TATTCCTCATCACCCA [ ACTAAAA*ATATTAAA	TCGCTTCCCCACCCTT ] ACTAACA*TTAACGAA	undetermined	7	5	1
2568	3630	8439	13685	T1 WT	1	TATTCCTCATCACCCA*ACTAAAAATATTAAA	AAAATAACCCCACCCT*ACTAAACCCCATTAA	TATTCCTCAT*CACCCAACTAAA [ AATATTAAA	AAAATAACCC*CACCCTACTAAA ] CCCCATTAA	undetermined	12	6	5
2569	3323	8440	13406	T1 WT	1	ATTCCTCATCACCCAA*CTAAAAATATTAAAC	ATGAACAAGATATTCG*AAAAATAGGAGGACT	none	none	none	0	0	0
2569	3431	8440	13486	T1 WT	2	ATTCCTCATCACCCAA*CTAAAAATATTAAAC	GCATTAGCAGGAATAC*CTTTCCTCACAGGTT	ATTCCTCATCACCC*AACT [ AAAAATATTAAAC	GCATTAGCAGGAAT*ACCT ] TTCCTCACAGGTT	undetermined	4	2	3
2571	3323	8442	13406	T1 WT	2	TCCTCATCACCCAACT*AAAAATATTAAACAC	ATGAACAAGATATTCG*AAAAATAGGAGGACT	TCCTCATCACCCAA*CTAAAAATA [ TTAAACAC	ATGAACAAGATATT*CGAAAAATA ] GGAGGACT	undetermined	9	7	1
2571	3323	8442	13406	T1 WT	1	TCCTCATCACCCAACT*AAAAATATTAAACAC	ATGAACAAGATATTCG*AAAAATAGGAGGACT	TCCTCATCACCCAA*CTAAAAATA [ TTAAACAC	ATGAACAAGATATT*CGAAAAATA ] GGAGGACT	undetermined	9	7	1
2572	2785	8443	8628	T1 WT	1	CCTCATCACCCAACTA*AAAATATTAAACACA	ATTGATCCCCACCTCC*AAATATCTCATCAAC	none	none	none	0	3	0
2573	2785	8444	8628	T1 WT	1	CTCATCACCCAACTAA*AAATATTAAACACAA	ATTGATCCCCACCTCC*AAATATCTCATCAAC	none	none	none	0	6	0
2573	2785	8444	8628	T1 WT	11	CTCATCACCCAACTAA*AAATATTAAACACAA	ATTGATCCCCACCTCC*AAATATCTCATCAAC	none	none	none	0	6	0
2575	3481	8446	13536	T1 WT	1	CATCACCCAACTAAAA*ATATTAAACACAAAC	CATCGAAACCGCAAAC*ATATCATACACAAAC	CATCACCCAACT*AAAAATAT [ TAAACACAAAC	CATCGAAACCGC*AAACATAT ] CATACACAAAC	undetermined	8	4	2
2577	3640	8448	13695	T1 WT	1	TCACCCAACTAAAAAT*ATTAAACACAAACTA	CACCCTACTAAACCCC*ATTAAACGCCTGGCA	TCACCCAACTAAAAAT [ ATTAAACAC*AAACTA	CACCCTACTAAACCCC ] ATTAAACGC*CTGGCA	undetermined	9	7	1
2579	2792	8450	8635	T1 WT	1	ACCCAACTAAAAATAT*TAAACACAAACTACC	CCCACCTCCAAATATC*TCATCAACAACCGAC	ACCCAACTAAAAATAT [ TAA*ACACAAACTACC	CCCACCTCCAAATATC ] TCA*TCAACAACCGAC	three	3	1	2
2579	2864	8450	8707	T1 WT	1	ACCCAACTAAAAATAT*TAAACACAAACTACC	CAAATGATAACCATAC*ACAACACTAAAGGAC	ACCCAACTAAAA*ATAT [ TAAACACAAACTACC	CAAATGATAACC*ATAC ] ACAACACTAAAGGAC	five	4	0	3
2580	2833	8451	8676	T1 WT	4	CCCAACTAAAAATATT*AAACACAAACTACCA	CCAACAATGACTAATC*AAACTAACCTCAAAA	CCCAACTAAAAAT*ATTAAAC [ ACAAACTACCA	CCAACAATGACTA*ATCAAAC ] TAACCTCAAAA	undetermined	7	4	2
2580	3343	8451	13426	T1 WT	1	CCCAACTAAAAATATT*AAACACAAACTACCA	ATAGGAGGACTACTCA*AAACCATACCTCTCA	none	none	none	0	4	0
2580	3492	8451	13547	T1 WT	1	CCCAACTAAAAATATT*AAACACAAACTACCA	CAAACATATCATACAC*AAACGCCTGAGCCCT	CCCAACTAAAAATATT [ AAACAC*AAACTACCA	CAAACATATCATACAC ] AAACGC*CTGAGCCCT	undetermined	6	4	1
2582	3349	8453	13432	T1 WT	1	CAACTAAAAATATTAA*ACACAAACTACCACC	GGACTACTCAAAACCA*TACCTCTCACTTCAT	none	none	none	0	1	0
2582	3488	8453	13543	T1 WT	1	CAACTAAAAATATTAA*ACACAAACTACCACC	ACCGCAAACATATCAT*ACACAAACGCCTGAG	CAACTAAAAATATT*AAACACAAAC [ TACCACC	ACCGCAAACATATC*ATACACAAAC ] GCCTGAG	undetermined	10	8	1
2582	3488	8453	13543	T1 WT	5	CAACTAAAAATATTAA*ACACAAACTACCACC	ACCGCAAACATATCAT*ACACAAACGCCTGAG	CAACTAAAAATATT*AAACACAAAC [ TACCACC	ACCGCAAACATATC*ATACACAAAC ] GCCTGAG	undetermined	10	8	1
2584	2664	8455	8507	T1 WT	2	ACTAAAAATATTAAAC*ACAAACTACCACCTA	AAAATAAAAAATTATA*ACAAACCCTGAGAAC	none	none	none	0	6	0
2584	2798	8455	8641	T1 WT	1	ACTAAAAATATTAAAC*ACAAACTACCACCTA	TCCAAATATCTCATCA*ACAACCGACTAATCA	ACTAAAAATATTAAAC [ ACAAAC*TACCACCTA	TCCAAATATCTCATCA ] ACAACC*GACTAATCA	undetermined	6	4	1
2584	3650	8455	13705	T1 WT	1	ACTAAAAATATTAAAC*ACAAACTACCACCTA	AACCCCATTAAACGCC*TGGCAGCCGGAAGCC	none	none	none	0	1	0
2585	2832	8456	8675	T1 WT	3	CTAAAAATATTAAACA*CAAACTACCACCTAC	CCCAACAATGACTAAT*CAAACTAACCTCAAA	CTAAAAATATTAAACA [ CAAACTACC*ACCTAC	CCCAACAATGACTAAT ] CAAACTAAC*CTCAAA	undetermined	9	7	1
2585	3209	8456	13292	T1 WT	1	CTAAAAATATTAAACA*CAAACTACCACCTAC	TAGTTACAATCGGCAT*CAACCAACCACACCT	CTAAAAATATTAAACA [ CAAAC*TACCACCTAC	TAGTTACAATCGGCAT ] CAACC*AACCACACCT	undetermined	5	3	1
2585	3476	8456	13531	T1 WT	1	CTAAAAATATTAAACA*CAAACTACCACCTAC	CACATCATCGAAACCG*CAAACATATCATACA	CTAAAAATATTAAA*CACAAAC [ TACCACCTAC	CACATCATCGAAAC*CGCAAAC ] ATATCATACA	undetermined	7	5	1
2585	3648	8456	13703	T1 WT	1	CTAAAAATATTAAACA*CAAACTACCACCTAC	TAAACCCCATTAAACG*CCTGGCAGCCGGAAG	CTAAAAAT*ATTAAACAC [ AAACTACCACCTAC	TAAACCCC*ATTAAACGC ] CTGGCAGCCGGAAG	five	9	1	8
2587	2800	8458	8643	T1 WT	9	AAAAATATTAAACACA*AACTACCACCTACCT	CAAATATCTCATCAAC*AACCGACTAATCACC	none	none	none	0	3	0
2590	3140	8461	13223	T1 WT	1	AATATTAAACACAAAC*TACCACCTACCTCCC	GCGCCCTTACACAAAA*TGACATCAAAAAAAT	AATATTAA*ACACAAACT [ ACCACCTACCTCCC	GCGCCCTT*ACACAAAAT ] GACATCAAAAAAAT	five	9	1	8
2590	3428	8461	13483	T1 WT	3	AATATTAAACACAAAC*TACCACCTACCTCCC	CTAGCATTAGCAGGAA*TACCTTTCCTCACAG	AATATTAAACACAA*ACTACC [ ACCTACCTCCC	CTAGCATTAGCAGG*AATACC ] TTTCCTCACAG	undetermined	6	4	1
2591	2801	8462	8644	T1 WT	3	ATATTAAACACAAACT*ACCACCTACCTCCCT	AAATATCTCATCAACA*ACCGACTAATCACCA	ATATTAAACACA*AACTACC [ ACCTACCTCCCT	AAATATCTCATC*AACAACC ] GACTAATCACCA	undetermined	7	3	3
2591	2805	8462	8648	T1 WT	5	ATATTAAACACAAACT*ACCACCTACCTCCCT	ATCTCATCAACAACCG*ACTAATCACCACCCA	none	none	none	0	2	0
2591	2812	8462	8655	T1 WT	1	ATATTAAACACAAACT*ACCACCTACCTCCCT	CAACAACCGACTAATC*ACCACCCAACAATGA	ATATTAAACACAAACT [ ACCACCTA*CCTCCCT	CAACAACCGACTAATC ] ACCACCCA*ACAATGA	undetermined	8	6	1
2591	3043	8462	13126	T1 WT	1	ATATTAAACACAAACT*ACCACCTACCTCCCT	TTACTCATCCGCTTCC*ACCCCCTAGCAGAAA	ATATTAAACACAAACT [ ACCACCTA*CCTCCCT	TTACTCATCCGCTTCC ] ACCCCCTA*GCAGAAA	undetermined	8	3	3
2591	3458	8462	13513	T1 WT	1	ATATTAAACACAAACT*ACCACCTACCTCCCT	GGTTTCTACTCCAAAG*ACCACATCATCGAAA	ATATTAAACACAAACT [ ACCACCT*ACCTCCCT	GGTTTCTACTCCAAAG ] ACCACAT*CATCGAAA	undetermined	7	5	1
2592	2843	8463	8686	T1 WT	1	TATTAAACACAAACTA*CCACCTACCTCCCTC	CTAATCAAACTAACCT*CAAAACAAATGATAA	TATTAAACACAAACTA [ CCA*CCTACCTCCCTC	CTAATCAAACTAACCT ] CAA*AACAAATGATAA	three	3	1	2
2592	3391	8463	B	T1 WT	1	TATTAAACACAAACTA*CCACCTACCTCCCTC	CGTTGGGTGGGCGGCG*ACCTCCCTCACCATT	none	none	none	0	0	0
2592	3392	8463	13447	T1 WT	1	TATTAAACACAAACTA*CCACCTACCTCCCTC	GTTGGGTGGGCGGCGA*CCTCCCTCACCATTG	TATTAAACACAAACTA [ CCACC*TACCTCCCTC	GTTGGGTGGGCGGCGA ] CCTCC*CTCACCATTG	three	5	0	2
2592	3393	8463	13448	T1 WT	1	TATTAAACACAAACTA*CCACCTACCTCCCTC	TTGGGTGGGCGGCGAC*CTCCCTCACCATTGG	none	none	none	0	1	0
2592	3593	8463	13648	T1 WT	1	TATTAAACACAAACTA*CCACCTACCTCCCTC	GGTCAACCTCGCTTCC*CCACCCTTACTAACA	none	none	none	0	5	0
2593	2811	8464	8654	T1 WT	2	ATTAAACACAAACTAC*CACCTACCTCCCTCA	TCAACAACCGACTAAT*CACCACCCAACAATG	ATTAAACACAAACT*ACCACC [ TACCTCCCTCA	TCAACAACCGACTA*ATCACC ] ACCCAACAATG	undetermined	6	4	1
2593	2840	8464	8683	T1 WT	2	ATTAAACACAAACTAC*CACCTACCTCCCTCA	TGACTAATCAAACTAA*CCTCAAAACAAATGA	ATTAAACA*CAAACTACC [ ACCTACCTCCCTCA	TGACTAAT*CAAACTAAC ] CTCAAAACAAATGA	five	9	1	8
2593	3226	8464	13309	T1 WT	1	ATTAAACACAAACTAC*CACCTACCTCCCTCA	AACCAACCACACCTAG*CATTCCTGCACATCT	ATTAAACACAAA*CTACCA [ CCTACCTCCCTCA	AACCAACCACAC*CTAGCA ] TTCCTGCACATCT	undetermined	6	2	5
2593	3341	8464	13424	T1 WT	1	ATTAAACACAAACTAC*CACCTACCTCCCTCA	AAATAGGAGGACTACT*CAAAACCATACCTCT	none	none	none	0	2	0
2594	3345	8465	13428	T1 WT	1	TTAAACACAAACTACC*ACCTACCTCCCTCAC	AGGAGGACTACTCAAA*ACCATACCTCTCACT	none	none	none	0	3	0
2594	3429	8465	13484	T1 WT	2	TTAAACACAAACTACC*ACCTACCTCCCTCAC	TAGCATTAGCAGGAAT*ACCTTTCCTCACAGG	none	none	none	0	4	0
2595	3047	8466	13130	T1 WT	2	TAAACACAAACTACCA*CCTACCTCCCTCACC	TCATCCGCTTCCACCC*CCTAGCAGAAAATAG	TAAACACAAACT*ACCACCTA [ CCTCCCTCACC	TCATCCGCTTCC*ACCCCCTA ] GCAGAAAATAG	undetermined	8	4	2
2595	3391	8466	B	T1 WT	5	TAAACACAAACTACCA*CCTACCTCCCTCACC	CGTTGGGTGGGCGGCG*ACCTCCCTCACCATT	none	none	none	0	0	0
2595	3411	8466	13466	T1 WT	11	TAAACACAAACTACCA*CCTACCTCCCTCACC	CCCTCACCATTGGCAG*CCTAGCATTAGCAGG	TAAACACAAACTACCA [ CCTACC*TCCCTCACC	CCCTCACCATTGGCAG ] CCTAGC*ATTAGCAGG	undetermined	6	4	1
2595	3432	8466	13487	T1 WT	1	TAAACACAAACTACCA*CCTACCTCCCTCACC	CATTAGCAGGAATACC*TTTCCTCACAGGTTT	none	none	none	0	0	0
2596	2806	8467	8649	T1 WT	2	AAACACAAACTACCAC*CTACCTCCCTCACCA	TCTCATCAACAACCGA*CTAATCACCACCCAA	none	none	none	0	3	0
2596	3038	8467	13121	T1 WT	1	AAACACAAACTACCAC*CTACCTCCCTCACCA	TCTTCTTACTCATCCG*CTTCCACCCCCTAGC	AAACACAAACTACCAC [ CTACC*TCCCTCACCA	TCTTCTTACTCATCCG ] CTTCC*ACCCCCTAGC	undetermined	5	2	4
2596	3389	8467	B	T1 WT	2	AAACACAAACTACCAC*CTACCTCCCTCACCA	TACGTTGGGTGGGCGG*CGACCTCCCTCACCA	AAACACAAACTACCAC [ CTACCTCCCTCACCA*	TACGTTGGGTGGGCGG ] CGACCTCCCTCACCA*	undetermined	15	1	14
2596	3391	8467	B	T1 WT	1	AAACACAAACTACCAC*CTACCTCCCTCACCA	CGTTGGGTGGGCGGCG*ACCTCCCTCACCATT	none	none	none	0	0	0
2596	3392	8467	13447	T1 WT	1	AAACACAAACTACCAC*CTACCTCCCTCACCA	GTTGGGTGGGCGGCGA*CCTCCCTCACCATTG	none	none	none	0	1	0
2596	3393	8467	13448	T1 WT	1	AAACACAAACTACCAC*CTACCTCCCTCACCA	TTGGGTGGGCGGCGAC*CTCCCTCACCATTGG	AAACACAAACTACCAC [ CTACCTC*CCTCACCA	TTGGGTGGGCGGCGAC ] CTCCCTC*ACCATTGG	three	7	0	3
2596	3524	8467	13579	T1 WT	18	AAACACAAACTACCAC*CTACCTCCCTCACCA	TCTATTACTCTCATCG*CTACCTCCCTGACAA	AAACACAAACTACCAC [ CTACCTCCCTCAC*CA	TCTATTACTCTCATCG ] CTACCTCCCTGAC*AA	undetermined	13	10	2
2597	3349	8468	13432	T1 WT	1	AACACAAACTACCACC*TACCTCCCTCACCAC	GGACTACTCAAAACCA*TACCTCTCACTTCAT	none	none	none	0	6	0
2597	3349	8468	13432	T1 WT	10	AACACAAACTACCACC*TACCTCCCTCACCAC	GGACTACTCAAAACCA*TACCTCTCACTTCAT	none	none	none	0	6	0
2597	3391	8468	B	T1 WT	3	AACACAAACTACCACC*TACCTCCCTCACCAC	CGTTGGGTGGGCGGCG*ACCTCCCTCACCATT	none	none	none	0	0	0
2597	3428	8468	13483	T1 WT	5	AACACAAACTACCACC*TACCTCCCTCACCAC	CTAGCATTAGCAGGAA*TACCTTTCCTCACAG	none	none	none	0	5	0
2598	2779	8469	8622	T1 WT	2	ACACAAACTACCACCT*ACCTCCCTCACCACG	CCCTCTATTGATCCCC*ACCTCCAAATATCTC	ACACAAACTACCA*CCTACCTCC [ CTCACCACG	CCCTCTATTGATC*CCCACCTCC ] AAATATCTC	undetermined	9	6	2
2598	2819	8469	8662	T1 WT	1	ACACAAACTACCACCT*ACCTCCCTCACCACG	CGACTAATCACCACCC*AACAATGACTAATCA	ACACAAACT*ACCACCTA [ CCTCCCTCACCACG	CGACTAATC*ACCACCCA ] ACAATGACTAATCA	five	8	1	5
2598	3385	8469	B	T1 WT	1	ACACAAACTACCACCT*ACCTCCCTCACCACG	AGTATACGTTGGGTGG*GCGGCGACCTCCCTC	none	none	none	0	0	0
2598	3390	8469	B	T1 WT	1	ACACAAACTACCACCT*ACCTCCCTCACCACG	ACGTTGGGTGGGCGGC*GACCTCCCTCACCAT	none	none	none	0	0	0
2598	3392	8469	13447	T1 WT	10	ACACAAACTACCACCT*ACCTCCCTCACCACG	GTTGGGTGGGCGGCGA*CCTCCCTCACCATTG	none	none	none	0	0	0
2598	3400	8469	13455	T1 WT	3985	ACACAAACTACCACCT*ACCTCCCTCACCACG	CGTTGGGTGGGCGGCG*ACCTCCCTCACCATT	ACACAAACTACCAC*CTACCTCCCTCACCA [ CG	CGTTGGGTGGGCGG*CGACCTCCCTCACCA ] TT	undetermined	15	13	1
2599	3393	8470	13448	T1 WT	12	CACAAACTACCACCTA*CCTCCCTCACCACGC	TTGGGTGGGCGGCGAC*CTCCCTCACCATTGG	none	none	none	0	1	0
2599	3396	8470	13451	T1 WT	6	CACAAACTACCACCTA*CCTCCCTCACCACGC	GGTGGGCGGCGACCTC*CCTCACCATTGGCAG	CACAAACTACC*ACCTACCTC [ CCTCACCACGC	GGTGGGCGGCG*ACCTCCCTC ] ACCATTGGCAG	undetermined	9	4	3
2599	3435	8470	13490	T1 WT	2	CACAAACTACCACCTA*CCTCCCTCACCACGC	TAGCAGGAATACCTTT*CCTCACAGGTTTCTA	none	none	none	0	4	0
2600	2888	8471	8731	T1 WT	1	ACAAACTACCACCTAC*CTCCCTCACCACGCC	AAAGGACGAACCTGAT*CTCTTATACTAGTAT	ACAAACTACCACCT*ACCTC [ CCTCACCACGCC	AAAGGACGAACCTG*ATCTC ] TTATACTAGTAT	undetermined	5	3	1
2600	3394	8471	13449	T1 WT	9	ACAAACTACCACCTAC*CTCCCTCACCACGCC	TGGGTGGGCGGCGACC*TCCCTCACCATTGGC	none	none	none	0	1	0
2600	3396	8471	13451	T1 WT	1	ACAAACTACCACCTAC*CTCCCTCACCACGCC	GGTGGGCGGCGACCTC*CCTCACCATTGGCAG	none	none	none	0	0	0
2601	3395	8472	13450	T1 WT	15	CAAACTACCACCTACC*TCCCTCACCACGCCG	GGGTGGGCGGCGACCT*CCCTCACCATTGGCA	CAAACTACCACCTACC [ TCC*CTCACCACGCCG	GGGTGGGCGGCGACCT ] CCC*TCACCATTGGCA	three	3	0	2
2601	3433	8472	13488	T1 WT	1	CAAACTACCACCTACC*TCCCTCACCACGCCG	ATTAGCAGGAATACCT*TTCCTCACAGGTTTC	CAAACTACCACCTACC [ TCCCTCAC*CACGCCG	ATTAGCAGGAATACCT ] TTCCTCAC*AGGTTTC	three	8	1	5
2602	3044	8473	13127	T1 WT	2	AAACTACCACCTACCT*CCCTCACCACGCCGC	TACTCATCCGCTTCCA*CCCCCTAGCAGAAAA	AAACTACCACCTA*CCTCCC [ TCACCACGCCGC	TACTCATCCGCTT*CCACCC ] CCTAGCAGAAAA	undetermined	6	3	1
2602	3046	8473	13129	T1 WT	1	AAACTACCACCTACCT*CCCTCACCACGCCGC	CTCATCCGCTTCCACC*CCCTAGCAGAAAATA	AAACTACCACCTAC*CTCCCT [ CACCACGCCGC	CTCATCCGCTTCCA*CCCCCT ] AGCAGAAAATA	undetermined	6	4	1
2602	3396	8473	13451	T1 WT	14	AAACTACCACCTACCT*CCCTCACCACGCCGC	GGTGGGCGGCGACCTC*CCTCACCATTGGCAG	none	none	none	0	2	0
2603	2736	8474	8579	T1 WT	1	AACTACCACCTACCTC*CCTCACCACGCCGCC	CAATCCTAGGCCTACC*CGCCGCAGTACTGAT	none	none	none	0	0	0
2603	3397	8474	13452	T1 WT	5	AACTACCACCTACCTC*CCTCACCACGCCGCC	GTGGGCGGCGACCTCC*CTCACCATTGGCAGC	none	none	none	0	0	0
2603	3400	8474	13455	T1 WT	1	AACTACCACCTACCTC*CCTCACCACGCCGCC	GGCGGCGACCTCCCTC*ACCATTGGCAGCCTA	AACTACC*ACCTACCTC [ CCTCACCACGCCGCC	GGCGGCG*ACCTCCCTC ] ACCATTGGCAGCCTA	undetermined	9	4	6
2603	3435	8474	13490	T1 WT	10	AACTACCACCTACCTC*CCTCACCACGCCGCC	TAGCAGGAATACCTTT*CCTCACAGGTTTCTA	AACTACCACCTACC*TCCCTCAC [ CACGCCGCC	TAGCAGGAATACCT*TTCCTCAC ] AGGTTTCTA	undetermined	8	6	1
2604	3398	8475	13453	T1 WT	3	ACTACCACCTACCTCC*CTCACCACGCCGCCC	TGGGCGGCGACCTCCC*TCACCATTGGCAGCC	none	none	none	0	2	0
2604	3399	8475	13454	T1 WT	1	ACTACCACCTACCTCC*CTCACCACGCCGCCC	GGGCGGCGACCTCCCT*CACCATTGGCAGCCT	none	none	none	0	1	0
2604	3401	8475	13456	T1 WT	1	ACTACCACCTACCTCC*CTCACCACGCCGCCC	GCGGCGACCTCCCTCA*CCATTGGCAGCCTAG	ACTACCACCTA*CCTCCC [ TCACCACGCCGCCC	GCGGCGACCTC*CCTCAC ] CATTGGCAGCCTAG	five	6	1	5
2604	3415	8475	13470	T1 WT	1	ACTACCACCTACCTCC*CTCACCACGCCGCCC	CACCATTGGCAGCCTA*GCATTAGCAGGAATA	none	none	none	0	0	0
2605	2786	8476	8629	T1 WT	1	CTACCACCTACCTCCC*TCACCACGCCGCCCA	TTGATCCCCACCTCCA*AATATCTCATCAACA	CTACCACCT*ACCTCCC [ TCACCACGCCGCCCA	TTGATCCCC*ACCTCCA ] AATATCTCATCAACA	five	7	0	6
2605	2810	8476	8653	T1 WT	1	CTACCACCTACCTCCC*TCACCACGCCGCCCA	ATCAACAACCGACTAA*TCACCACCCAACAAT	CTACCACCTACCTCCC [ TCACCACGC*CGCCCA	ATCAACAACCGACTAA ] TCACCACCC*AACAAT	undetermined	9	7	1
2605	3176	8476	13259	T1 WT	1	CTACCACCTACCTCCC*TCACCACGCCGCCCA	CCTTCTCCACTTCAAG*TCAACTAGGACTCAT	CTACCACCTACCTCCC [ TCACC*ACGCCGCCCA	CCTTCTCCACTTCAAG ] TCAAC*TAGGACTCAT	undetermined	5	3	1
2605	3361	8476	13444	T1 WT	1	CTACCACCTACCTCCC*TCACCACGCCGCCCA	ACCATACCTCTCACTT*CATTTGCCAGTATAC	none	none	none	0	0	0
2605	3399	8476	13454	T1 WT	16	CTACCACCTACCTCCC*TCACCACGCCGCCCA	GGGCGGCGACCTCCCT*CACCATTGGCAGCCT	CTACCACCTACCT*CCC [ TCACCACGCCGCCCA	GGGCGGCGACCTC*CCT ] CACCATTGGCAGCCT	five	3	0	2
2605	3400	8476	13455	T1 WT	1	CTACCACCTACCTCCC*TCACCACGCCGCCCA	GGCGGCGACCTCCCTC*ACCATTGGCAGCCTA	none	none	none	0	1	0
2605	3458	8476	13513	T1 WT	1	CTACCACCTACCTCCC*TCACCACGCCGCCCA	GGTTTCTACTCCAAAG*ACCACATCATCGAAA	none	none	none	0	0	0
2606	3400	8477	13455	T1 WT	10	TACCACCTACCTCCCT*CACCACGCCGCCCAC	GGCGGCGACCTCCCTC*ACCATTGGCAGCCTA	none	none	none	0	0	0
2606	3403	8477	13458	T1 WT	1	TACCACCTACCTCCCT*CACCACGCCGCCCAC	GGCGACCTCCCTCACC*ATTGGCAGCCTAGCA	none	none	none	0	0	0
2606	3404	8477	13459	T1 WT	1	TACCACCTACCTCCCT*CACCACGCCGCCCAC	GCGACCTCCCTCACCA*TTGGCAGCCTAGCAT	TACCACCTACCTC*CCT [ CACCACGCCGCCCAC	GCGACCTCCCTCA*CCA ] TTGGCAGCCTAGCAT	five	3	0	2
2606	3422	8477	13477	T1 WT	1	TACCACCTACCTCCCT*CACCACGCCGCCCAC	GGCAGCCTAGCATTAG*CAGGAATACCTTTCC	none	none	none	0	2	0
2607	3392	8478	13447	T1 WT	1	ACCACCTACCTCCCTC*ACCACGCCGCCCACC	GTTGGGTGGGCGGCGA*CCTCCCTCACCATTG	none	none	none	0	0	0
2607	3401	8478	13456	T1 WT	25	ACCACCTACCTCCCTC*ACCACGCCGCCCACC	GCGGCGACCTCCCTCA*CCATTGGCAGCCTAG	none	none	none	0	0	0
2607	3458	8478	13513	T1 WT	4	ACCACCTACCTCCCTC*ACCACGCCGCCCACC	GGTTTCTACTCCAAAG*ACCACATCATCGAAA	none	none	none	0	5	0
2607	3535	8478	13590	T1 WT	2	ACCACCTACCTCCCTC*ACCACGCCGCCCACC	CATCGCTACCTCCCTG*ACAAGCGCCTATAGC	ACCAC*CTACCTCCCTCAC [ CACGCCGCCCACC	CATCG*CTACCTCCCTGAC ] AAGCGCCTATAGC	undetermined	13	2	9
2607	3582	8478	13637	T1 WT	1	ACCACCTACCTCCCTC*ACCACGCCGCCCACC	TCACCCTAACAGGTCA*ACCTCGCTTCCCCAC	ACCACCTACCTCCCTC [ ACCACGC*CGCCCACC	TCACCCTAACAGGTCA ] ACCTCGC*TTCCCCAC	undetermined	7	3	3
2607	3635	8478	13690	T1 WT	1	ACCACCTACCTCCCTC*ACCACGCCGCCCACC	AACCCCACCCTACTAA*ACCCCATTAAACGCC	ACCACCTACCTCCCTC [ ACCAC*GCCGCCCACC	AACCCCACCCTACTAA ] ACCCC*ATTAAACGCC	undetermined	5	3	1
2608	3402	8479	13457	T1 WT	8	CCACCTACCTCCCTCA*CCACGCCGCCCACCC	CGGCGACCTCCCTCAC*CATTGGCAGCCTAGC	none	none	none	0	1	0
2608	3435	8479	13490	T1 WT	1	CCACCTACCTCCCTCA*CCACGCCGCCCACCC	TAGCAGGAATACCTTT*CCTCACAGGTTTCTA	CCACCTACCTCCCTCA [ CCAC*GCCGCCCACCC	TAGCAGGAATACCTTT ] CCTC*ACAGGTTTCTA	undetermined	4	2	3
2609	3403	8480	13458	T1 WT	9	CACCTACCTCCCTCAC*CACGCCGCCCACCCA	GGCGACCTCCCTCACC*ATTGGCAGCCTAGCA	none	none	none	0	1	0
2610	2741	8481	8584	T1 WT	1	ACCTACCTCCCTCACC*ACGCCGCCCACCCAA	CTAGGCCTACCCGCCG*CAGTACTGATCATTC	none	none	none	0	0	0
2610	3395	8481	13450	T1 WT	2	ACCTACCTCCCTCACC*ACGCCGCCCACCCAA	GGGTGGGCGGCGACCT*CCCTCACCATTGGCA	none	none	none	0	0	0
2610	3404	8481	13459	T1 WT	10	ACCTACCTCCCTCACC*ACGCCGCCCACCCAA	GCGACCTCCCTCACCA*TTGGCAGCCTAGCAT	none	none	none	0	0	0
2610	3645	8481	13700	T1 WT	1	ACCTACCTCCCTCACC*ACGCCGCCCACCCAA	TACTAAACCCCATTAA*ACGCCTGGCAGCCGG	none	none	none	0	5	0
2611	2736	B	8579	T1 WT	11	CCTACCTCCCTCACCA*CGCCGCCCACCCAAC	CAATCCTAGGCCTACC*CGCCGCAGTACTGAT	CCTACCTCCCTCAC*CACGCCGC [ CCACCCAAC	CAATCCTAGGCCTA*CCCGCCGC ] AGTACTGAT	undetermined	8	6	1
2611	3393	B	13448	T1 WT	1	CCTACCTCCCTCACCA*CGCCGCCCACCCAAC	TTGGGTGGGCGGCGAC*CTCCCTCACCATTGG	CCTACCTCCCTCACCA [ CGCC*GCCCACCCAAC	TTGGGTGGGCGGCGAC ] CTCC*CTCACCATTGG	three	4	1	3
2611	3405	B	13460	T1 WT	6	CCTACCTCCCTCACCA*CGCCGCCCACCCAAC	CGACCTCCCTCACCAT*TGGCAGCCTAGCATT	none	none	none	0	0	0
2611	3406	B	13461	T1 WT	2	CCTACCTCCCTCACCA*CGCCGCCCACCCAAC	GACCTCCCTCACCATT*GGCAGCCTAGCATTA	CCTACCTCCCTCACCA [ CGC*CGCCCACCCAAC	GACCTCCCTCACCATT ] GGC*AGCCTAGCATTA	three	3	0	2
2611	3407	B	13462	T1 WT	1	CCTACCTCCCTCACCA*CGCCGCCCACCCAAC	ACCTCCCTCACCATTG*GCAGCCTAGCATTAG	none	none	none	0	0	0
2611	3540	B	13595	T1 WT	1	CCTACCTCCCTCACCA*CGCCGCCCACCCAAC	CTACCTCCCTGACAAG*CGCCTATAGCACTCG	none	none	none	0	4	0
2612	3395	B	13450	T1 WT	3	CTACCTCCCTCACCAC*GCCGCCCACCCAACG	GGGTGGGCGGCGACCT*CCCTCACCATTGGCA	CTACCTCCCTCACCAC [ GCC*GCCCACCCAACG	GGGTGGGCGGCGACCT ] CCC*TCACCATTGGCA	three	3	0	2
2612	3399	B	13454	T1 WT	1	CTACCTCCCTCACCAC*GCCGCCCACCCAACG	GGGCGGCGACCTCCCT*CACCATTGGCAGCCT	none	none	none	0	0	0
2612	3405	B	13460	T1 WT	8	CTACCTCCCTCACCAC*GCCGCCCACCCAACG	CGACCTCCCTCACCAT*TGGCAGCCTAGCATT	CT*ACCTCCCTCACCAC [ GCCGCCCACCCAACG	CG*ACCTCCCTCACCAT ] TGGCAGCCTAGCATT	undetermined	14	0	13
2613	3392	B	13447	T1 WT	68	TACCTCCCTCACCACG*CCGCCCACCCAACGT	GTTGGGTGGGCGGCGA*CCTCCCTCACCATTG	TACCTCCCTCACCACG [ CCGCCC*ACCCAACGT	GTTGGGTGGGCGGCGA ] CCTCCC*TCACCATTG	undetermined	6	2	5
2613	3395	B	13450	T1 WT	10	TACCTCCCTCACCACG*CCGCCCACCCAACGT	GGGTGGGCGGCGACCT*CCCTCACCATTGGCA	TACCTCCCTCACCA*CGCC [ GCCCACCCAACGT	GGGTGGGCGGCGAC*CTCC ] CTCACCATTGGCA	undetermined	4	2	3
2613	3396	B	13451	T1 WT	1	TACCTCCCTCACCACG*CCGCCCACCCAACGT	GGTGGGCGGCGACCTC*CCTCACCATTGGCAG	TACCTCCCTCACCACG [ CCGC*CCACCCAACGT	GGTGGGCGGCGACCTC ] CCTC*ACCATTGGCAG	undetermined	4	2	3
2613	3402	B	13457	T1 WT	1	TACCTCCCTCACCACG*CCGCCCACCCAACGT	CGGCGACCTCCCTCAC*CATTGGCAGCCTAGC	none	none	none	0	1	0
2613	3473	B	13528	T1 WT	1	TACCTCCCTCACCACG*CCGCCCACCCAACGT	GACCACATCATCGAAA*CCGCAAACATATCAT	none	none	none	0	4	0
2614	3389	B	B	T1 WT	23	ACCTCCCTCACCACGC*CGCCCACCCAACGTA	TACGTTGGGTGGGCGG*CGACCTCCCTCACCA	none	none	none	0	2	0
2614	3392	B	13447	T1 WT	2	ACCTCCCTCACCACGC*CGCCCACCCAACGTA	GTTGGGTGGGCGGCGA*CCTCCCTCACCATTG	ACCTCCCTCACCA*CGCC [ GCCCACCCAACGTA	GTTGGGTGGGCGG*CGAC ] CTCCCTCACCATTG	five	4	1	3
2614	3395	B	13450	T1 WT	10	ACCTCCCTCACCACGC*CGCCCACCCAACGTA	GGGTGGGCGGCGACCT*CCCTCACCATTGGCA	ACCTCCCTCACCACGC [ CGC*CCACCCAACGTA	GGGTGGGCGGCGACCT ] CCC*TCACCATTGGCA	three	3	1	2
2614	3397	B	13452	T1 WT	1	ACCTCCCTCACCACGC*CGCCCACCCAACGTA	GTGGGCGGCGACCTCC*CTCACCATTGGCAGC	ACCTCCCTCACCACGC [ CGC*CCACCCAACGTA	GTGGGCGGCGACCTCC ] CTC*ACCATTGGCAGC	three	3	0	2
2614	3646	B	13701	T1 WT	1	ACCTCCCTCACCACGC*CGCCCACCCAACGTA	ACTAAACCCCATTAAA*CGCCTGGCAGCCGGA	none	none	none	0	4	0
2615	3383	B	B	T1 WT	1	CCTCCCTCACCACGCC*GCCCACCCAACGTAT	CCAGTATACGTTGGGT*GGGCGGCGACCTCCC	none	none	none	0	1	0
2615	3395	B	13450	T1 WT	13	CCTCCCTCACCACGCC*GCCCACCCAACGTAT	GGGTGGGCGGCGACCT*CCCTCACCATTGGCA	CCTCCCTCACCACGCC [ GCC*CACCCAACGTAT	GGGTGGGCGGCGACCT ] CCC*TCACCATTGGCA	three	3	0	2
2615	3399	B	13454	T1 WT	1	CCTCCCTCACCACGCC*GCCCACCCAACGTAT	GGGCGGCGACCTCCCT*CACCATTGGCAGCCT	none	none	none	0	0	0
2615	3400	B	13455	T1 WT	1	CCTCCCTCACCACGCC*GCCCACCCAACGTAT	GGCGGCGACCTCCCTC*ACCATTGGCAGCCTA	CCTCCCTCACCACGC [ CGCC*CACCCAACGTAT	GGCGGCGACCTCCCT ] CACC*ATTGGCAGCCTA	three	4	1	3
2615	3410	B	13465	T1 WT	1	CCTCCCTCACCACGCC*GCCCACCCAACGTAT	TCCCTCACCATTGGCA*GCCTAGCATTAGCAG	CCTCCCTCACCAC*GCCGCC [ CACCCAACGTAT	TCCCTCACCATTG*GCAGCC ] TAGCATTAGCAG	undetermined	6	3	1
2615	3502	B	13557	T1 WT	1	CCTCCCTCACCACGCC*GCCCACCCAACGTAT	ATACACAAACGCCTGA*GCCCTATCTATTACT	none	none	none	0	4	0
2616	2716	B	8559	T1 WT	1	CTCCCTCACCACGCCG*CCCACCCAACGTATA	CGCTTCATTCATTGCC*CCCACAATCCTAGGC	CTCCCTCACCACGC*CGCCCAC [ CCAACGTATA	CGCTTCATTCATTG*CCCCCAC ] AATCCTAGGC	undetermined	7	5	1
2616	2816	B	8659	T1 WT	1	CTCCCTCACCACGCCG*CCCACCCAACGTATA	AACCGACTAATCACCA*CCCAACAATGACTAA	CTCCCTCACCACG*CCGCCCA [ CCCAACGTATA	AACCGACTAATCA*CCACCCA ] ACAATGACTAA	undetermined	7	4	1
2616	3392	B	13447	T1 WT	1	CTCCCTCACCACGCCG*CCCACCCAACGTATA	GTTGGGTGGGCGGCGA*CCTCCCTCACCATTG	none	none	none	0	2	0
2616	3393	B	13448	T1 WT	1	CTCCCTCACCACGCCG*CCCACCCAACGTATA	TTGGGTGGGCGGCGAC*CTCCCTCACCATTGG	CTCCCTCACCACGCCG [ CCC*ACCCAACGTATA	TTGGGTGGGCGGCGAC ] CTC*CCTCACCATTGG	three	3	1	2
2616	3395	B	13450	T1 WT	4433	CTCCCTCACCACGCCG*CCCACCCAACGTATA	GGGTGGGCGGCGACCT*CCCTCACCATTGGCA	CTCCCTCACCACG*CCGCCC [ ACCCAACGTATA	GGGTGGGCGGCGA*CCTCCC ] TCACCATTGGCA	undetermined	6	3	1
2616	3396	B	13451	T1 WT	17	CTCCCTCACCACGCCG*CCCACCCAACGTATA	GGTGGGCGGCGACCTC*CCTCACCATTGGCAG	none	none	none	0	2	0
2616	3399	B	13454	T1 WT	4	CTCCCTCACCACGCCG*CCCACCCAACGTATA	GGGCGGCGACCTCCCT*CACCATTGGCAGCCT	CTCCCTCACCACG*CCGC [ CCACCCAACGTATA	GGGCGGCGACCTC*CCTC ] ACCATTGGCAGCCT	undetermined	4	1	1
2616	3400	B	13455	T1 WT	2	CTCCCTCACCACGCCG*CCCACCCAACGTATA	GGCGGCGACCTCCCTC*ACCATTGGCAGCCTA	CTCCCTCACCACGCCG [ CCCA*CCCAACGTATA	GGCGGCGACCTCCCTC ] ACCA*TTGGCAGCCTA	three	4	0	3
2616	3592	B	13647	T1 WT	6	CTCCCTCACCACGCCG*CCCACCCAACGTATA	AGGTCAACCTCGCTTC*CCCACCCTTACTAAC	none	none	none	0	7	0
2617	2745	B	8588	T1 WT	2	TCCCTCACCACGCCGC*CCACCCAACGTATAC	GCCTACCCGCCGCAGT*ACTGATCATTCTATT	none	none	none	0	0	0
2617	2813	B	8656	T1 WT	3	TCCCTCACCACGCCGC*CCACCCAACGTATAC	AACAACCGACTAATCA*CCACCCAACAATGAC	none	none	none	0	9	0
2617	3392	B	13447	T1 WT	73	TCCCTCACCACGCCGC*CCACCCAACGTATAC	GTTGGGTGGGCGGCGA*CCTCCCTCACCATTG	TCCCTCACCACGCCGC [ CCACCC*AACGTATAC	GTTGGGTGGGCGGCGA ] CCTCCC*TCACCATTG	undetermined	6	2	1
2617	3392	B	13447	T1 WT	1	TCCCTCACCACGCCGC*CCACCCAACGTATAC	GTTGGGTGGGCGGCGA*CCTCCCTCACCATTG	TCCCTCACCACGCCGC [ CCACCC*AACGTATAC	GTTGGGTGGGCGGCGA ] CCTCCC*TCACCATTG	undetermined	6	2	1
2617	3393	B	13448	T1 WT	3	TCCCTCACCACGCCGC*CCACCCAACGTATAC	TTGGGTGGGCGGCGAC*CTCCCTCACCATTGG	none	none	none	0	0	0
2617	3395	B	13450	T1 WT	1	TCCCTCACCACGCCGC*CCACCCAACGTATAC	GGGTGGGCGGCGACCT*CCCTCACCATTGGCA	none	none	none	0	2	0
2617	3397	B	13452	T1 WT	13	TCCCTCACCACGCCGC*CCACCCAACGTATAC	GTGGGCGGCGACCTCC*CTCACCATTGGCAGC	none	none	none	0	0	0
2617	3400	B	13455	T1 WT	2	TCCCTCACCACGCCGC*CCACCCAACGTATAC	GGCGGCGACCTCCCTC*ACCATTGGCAGCCTA	TCCCTCACCACG*CCGC [ CCACCCAACGTATAC	GGCGGCGACCTC*CCTC ] ACCATTGGCAGCCTA	undetermined	4	1	1
2617	3401	B	13456	T1 WT	93	TCCCTCACCACGCCGC*CCACCCAACGTATAC	GCGGCGACCTCCCTCA*CCATTGGCAGCCTAG	none	none	none	0	3	0
2617	3459	B	13514	T1 WT	3	TCCCTCACCACGCCGC*CCACCCAACGTATAC	GTTTCTACTCCAAAGA*CCACATCATCGAAAC	TCCCTCACCACGCC*GCCCAC [ CCAACGTATAC	GTTTCTACTCCAAA*GACCAC ] ATCATCGAAAC	undetermined	6	4	1
2618	3395	B	13450	T1 WT	1	CCCTCACCACGCCGCC*CACCCAACGTATACT	GGGTGGGCGGCGACCT*CCCTCACCATTGGCA	none	none	none	0	1	0
2618	3398	B	13453	T1 WT	20	CCCTCACCACGCCGCC*CACCCAACGTATACT	TGGGCGGCGACCTCCC*TCACCATTGGCAGCC	none	none	none	0	2	0
2618	3399	B	13454	T1 WT	2	CCCTCACCACGCCGCC*CACCCAACGTATACT	GGGCGGCGACCTCCCT*CACCATTGGCAGCCT	CCCTCACCACGCCG*CCCACC [ CAACGTATACT	GGGCGGCGACCTCC*CTCACC ] ATTGGCAGCCT	undetermined	6	4	1
2618	3399	B	13454	T1 WT	598	CCCTCACCACGCCGCC*CACCCAACGTATACT	GGGCGGCGACCTCCCT*CACCATTGGCAGCCT	CCCTCACCACGCCG*CCCACC [ CAACGTATACT	GGGCGGCGACCTCC*CTCACC ] ATTGGCAGCCT	undetermined	6	4	1
2618	3400	B	13455	T1 WT	2	CCCTCACCACGCCGCC*CACCCAACGTATACT	GGCGGCGACCTCCCTC*ACCATTGGCAGCCTA	none	none	none	0	1	0
2618	3401	B	13456	T1 WT	2	CCCTCACCACGCCGCC*CACCCAACGTATACT	GCGGCGACCTCCCTCA*CCATTGGCAGCCTAG	CCCTCACCACGCCG*CCC [ ACCCAACGTATACT	GCGGCGACCTCCCT*CAC ] CATTGGCAGCCTAG	five	3	1	2
2618	3407	B	13462	T1 WT	1	CCCTCACCACGCCGCC*CACCCAACGTATACT	ACCTCCCTCACCATTG*GCAGCCTAGCATTAG	none	none	none	0	0	0
2619	3395	B	13450	T1 WT	8	CCTCACCACGCCGCCC*ACCCAACGTATACTG	GGGTGGGCGGCGACCT*CCCTCACCATTGGCA	none	none	none	0	0	0
2619	3397	B	13452	T1 WT	1	CCTCACCACGCCGCCC*ACCCAACGTATACTG	GTGGGCGGCGACCTCC*CTCACCATTGGCAGC	none	none	none	0	2	0
2619	3398	B	13453	T1 WT	1	CCTCACCACGCCGCCC*ACCCAACGTATACTG	TGGGCGGCGACCTCCC*TCACCATTGGCAGCC	CCTCACCACG*CCGCCC [ ACCCAACGTATACTG	TGGGCGGCGA*CCTCCC ] TCACCATTGGCAGCC	undetermined	6	3	3
2619	3399	B	13454	T1 WT	12	CCTCACCACGCCGCCC*ACCCAACGTATACTG	GGGCGGCGACCTCCCT*CACCATTGGCAGCCT	CCTCACCACGCCG*CCC [ ACCCAACGTATACTG	GGGCGGCGACCTC*CCT ] CACCATTGGCAGCCT	five	3	0	2
2619	3400	B	13455	T1 WT	14	CCTCACCACGCCGCCC*ACCCAACGTATACTG	GGCGGCGACCTCCCTC*ACCATTGGCAGCCTA	none	none	none	0	0	1
2619	3401	B	13456	T1 WT	26	CCTCACCACGCCGCCC*ACCCAACGTATACTG	GCGGCGACCTCCCTCA*CCATTGGCAGCCTAG	none	none	none	0	0	0
2619	3402	B	13457	T1 WT	1	CCTCACCACGCCGCCC*ACCCAACGTATACTG	CGGCGACCTCCCTCAC*CATTGGCAGCCTAGC	CCTCACCACGCCG*CCC [ ACCCAACGTATACTG	CGGCGACCTCCCT*CAC ] CATTGGCAGCCTAGC	five	3	1	2
2619	3406	B	13461	T1 WT	1	CCTCACCACGCCGCCC*ACCCAACGTATACTG	GACCTCCCTCACCATT*GGCAGCCTAGCATTA	none	none	none	0	0	0
2619	3414	B	13469	T1 WT	1	CCTCACCACGCCGCCC*ACCCAACGTATACTG	TCACCATTGGCAGCCT*AGCATTAGCAGGAAT	CCTCACCACGCC*GCCCA [ CCCAACGTATACTG	TCACCATTGGCA*GCCTA ] GCATTAGCAGGAAT	five	5	1	2
2619	3449	B	13504	T1 WT	1	CCTCACCACGCCGCCC*ACCCAACGTATACTG	TTCCTCACAGGTTTCT*ACTCCAAAGACCACA	none	none	none	0	2	0
2620	2783	B	8626	T1 WT	1	CTCACCACGCCGCCCA*CCCAACGTATACTGG	CTATTGATCCCCACCT*CCAAATATCTCATCA	none	none	none	0	2	0
2620	3394	B	13449	T1 WT	1	CTCACCACGCCGCCCA*CCCAACGTATACTGG	TGGGTGGGCGGCGACC*TCCCTCACCATTGGC	CTCACCACGCCGCCCA [ CCC*AACGTATACTGG	TGGGTGGGCGGCGACC ] TCC*CTCACCATTGGC	three	3	0	2
2620	3395	B	13450	T1 WT	173	CTCACCACGCCGCCCA*CCCAACGTATACTGG	GGGTGGGCGGCGACCT*CCCTCACCATTGGCA	CTCACCACGCCGC*CCACCC [ AACGTATACTGG	GGGTGGGCGGCGA*CCTCCC ] TCACCATTGGCA	undetermined	6	3	2
2620	3395	B	13450	T1 WT	30	CTCACCACGCCGCCCA*CCCAACGTATACTGG	GGGTGGGCGGCGACCT*CCCTCACCATTGGCA	CTCACCACGCCGC*CCACCC [ AACGTATACTGG	GGGTGGGCGGCGA*CCTCCC ] TCACCATTGGCA	undetermined	6	3	2
2620	3396	B	13451	T1 WT	1	CTCACCACGCCGCCCA*CCCAACGTATACTGG	GGTGGGCGGCGACCTC*CCTCACCATTGGCAG	none	none	none	0	2	0
2620	3399	B	13454	T1 WT	74	CTCACCACGCCGCCCA*CCCAACGTATACTGG	GGGCGGCGACCTCCCT*CACCATTGGCAGCCT	CTCACCACGCCG*CCCAC [ CCAACGTATACTGG	GGGCGGCGACCT*CCCTC ] ACCATTGGCAGCCT	five	5	1	2
2620	3400	B	13455	T1 WT	2	CTCACCACGCCGCCCA*CCCAACGTATACTGG	GGCGGCGACCTCCCTC*ACCATTGGCAGCCTA	CTCACCACGCCGCCCA [ CCCA*ACGTATACTGG	GGCGGCGACCTCCCTC ] ACCA*TTGGCAGCCTA	three	4	0	3
2620	3406	B	13461	T1 WT	1	CTCACCACGCCGCCCA*CCCAACGTATACTGG	GACCTCCCTCACCATT*GGCAGCCTAGCATTA	none	none	none	0	0	0
2621	2821	B	8664	T1 WT	1	TCACCACGCCGCCCAC*CCAACGTATACTGGC	ACTAATCACCACCCAA*CAATGACTAATCAAA	TCACCACGCCG*CCCACC [ CAACGTATACTGGC	ACTAATCACCA*CCCAAC ] AATGACTAATCAAA	five	6	1	3
2621	3392	B	13447	T1 WT	5	TCACCACGCCGCCCAC*CCAACGTATACTGGC	GTTGGGTGGGCGGCGA*CCTCCCTCACCATTG	none	none	none	0	2	0
2621	3397	B	13452	T1 WT	3	TCACCACGCCGCCCAC*CCAACGTATACTGGC	GTGGGCGGCGACCTCC*CTCACCATTGGCAGC	none	none	none	0	0	0
2621	3399	B	13454	T1 WT	1	TCACCACGCCGCCCAC*CCAACGTATACTGGC	GGGCGGCGACCTCCCT*CACCATTGGCAGCCT	none	none	none	0	1	0
2621	3401	B	13456	T1 WT	145	TCACCACGCCGCCCAC*CCAACGTATACTGGC	GCGGCGACCTCCCTCA*CCATTGGCAGCCTAG	none	none	none	0	3	0
2621	3403	B	13458	T1 WT	2	TCACCACGCCGCCCAC*CCAACGTATACTGGC	GGCGACCTCCCTCACC*ATTGGCAGCCTAGCA	none	none	none	0	1	0
2621	3435	B	13490	T1 WT	1	TCACCACGCCGCCCAC*CCAACGTATACTGGC	TAGCAGGAATACCTTT*CCTCACAGGTTTCTA	none	none	none	0	2	0
2621	3452	B	13507	T1 WT	1	TCACCACGCCGCCCAC*CCAACGTATACTGGC	CTCACAGGTTTCTACT*CCAAAGACCACATCA	TCACCACGCCGCCCAC [ CCAACG*TATACTGGC	CTCACAGGTTTCTACT ] CCAAAG*ACCACATCA	undetermined	6	4	1
2621	3452	B	13507	T1 WT	1	TCACCACGCCGCCCAC*CCAACGTATACTGGC	CTCACAGGTTTCTACT*CCAAAGACCACATCA	TCACCACGCCGCCCAC [ CCAACG*TATACTGGC	CTCACAGGTTTCTACT ] CCAAAG*ACCACATCA	undetermined	6	4	1
2622	3399	B	13454	T1 WT	3	CACCACGCCGCCCACC*CAACGTATACTGGCA	GGGCGGCGACCTCCCT*CACCATTGGCAGCCT	none	none	none	0	2	0
2622	3401	B	13456	T1 WT	24	CACCACGCCGCCCACC*CAACGTATACTGGCA	GCGGCGACCTCCCTCA*CCATTGGCAGCCTAG	none	none	none	0	1	0
2622	3401	B	13456	T1 WT	1	CACCACGCCGCCCACC*CAACGTATACTGGCA	GCGGCGACCTCCCTCA*CCATTGGCAGCCTAG	none	none	none	0	1	0
2622	3404	B	13459	T1 WT	1	CACCACGCCGCCCACC*CAACGTATACTGGCA	GCGACCTCCCTCACCA*TTGGCAGCCTAGCAT	none	none	none	0	0	0
2622	3405	B	13460	T1 WT	2	CACCACGCCGCCCACC*CAACGTATACTGGCA	CGACCTCCCTCACCAT*TGGCAGCCTAGCATT	none	none	none	0	0	0
2623	3259	B	13342	T1 WT	1	ACCACGCCGCCCACCC*AACGTATACTGGCAA	ACCCACGCCTTCTTCA*AAGCCATACTATTTA	ACCACGCCGCCCAC*CCAA [ CGTATACTGGCAA	ACCCACGCCTTCTT*CAAA ] GCCATACTATTTA	undetermined	4	2	3
2623	3397	B	13452	T1 WT	2	ACCACGCCGCCCACCC*AACGTATACTGGCAA	GTGGGCGGCGACCTCC*CTCACCATTGGCAGC	none	none	none	0	2	0
2623	3403	B	13458	T1 WT	1	ACCACGCCGCCCACCC*AACGTATACTGGCAA	GGCGACCTCCCTCACC*ATTGGCAGCCTAGCA	none	none	none	0	0	0
2623	3404	B	13459	T1 WT	2	ACCACGCCGCCCACCC*AACGTATACTGGCAA	GCGACCTCCCTCACCA*TTGGCAGCCTAGCAT	ACCACGCCGCC*CACCC [ AACGTATACTGGCAA	GCGACCTCCCT*CACCA ] TTGGCAGCCTAGCAT	five	5	0	4
2623	3404	B	13459	T1 WT	3	ACCACGCCGCCCACCC*AACGTATACTGGCAA	GCGACCTCCCTCACCA*TTGGCAGCCTAGCAT	ACCACGCCGCC*CACCC [ AACGTATACTGGCAA	GCGACCTCCCT*CACCA ] TTGGCAGCCTAGCAT	five	5	0	4
2623	3406	B	13461	T1 WT	1	ACCACGCCGCCCACCC*AACGTATACTGGCAA	GACCTCCCTCACCATT*GGCAGCCTAGCATTA	none	none	none	0	0	0
2623	3610	B	13665	T1 WT	13	ACCACGCCGCCCACCC*AACGTATACTGGCAA	CACCCTTACTAACATT*AACGAAAATAACCCC	ACCACGCCGCCCACCC [ AACGTA*TACTGGCAA	CACCCTTACTAACATT ] AACGAA*AATAACCCC	undetermined	6	4	1
2624	3400	B	13455	T1 WT	1	CCACGCCGCCCACCCA*ACGTATACTGGCAAA	GGCGGCGACCTCCCTC*ACCATTGGCAGCCTA	none	none	none	0	2	0
2624	3403	B	13458	T1 WT	4	CCACGCCGCCCACCCA*ACGTATACTGGCAAA	GGCGACCTCCCTCACC*ATTGGCAGCCTAGCA	CCACGCCGCCCACC*CAA [ CGTATACTGGCAAA	GGCGACCTCCCTCA*CCA ] TTGGCAGCCTAGCA	five	3	1	2
2624	3406	B	13461	T1 WT	1	CCACGCCGCCCACCCA*ACGTATACTGGCAAA	GACCTCCCTCACCATT*GGCAGCCTAGCATTA	none	none	none	0	0	0
2624	3407	B	13462	T1 WT	1	CCACGCCGCCCACCCA*ACGTATACTGGCAAA	ACCTCCCTCACCATTG*GCAGCCTAGCATTAG	none	none	none	0	0	0
2625	3407	B	13462	T1 WT	1	CACGCCGCCCACCCAA*CGTATACTGGCAAAA	ACCTCCCTCACCATTG*GCAGCCTAGCATTAG	none	none	none	0	0	0
2625	3468	B	13523	T1 WT	1	CACGCCGCCCACCCAA*CGTATACTGGCAAAA	CCAAAGACCACATCAT*CGAAACCGCAAACAT	CACGCCGCCCACC*CAACG [ TATACTGGCAAAA	CCAAAGACCACAT*CATCG ] AAACCGCAAACAT	undetermined	5	2	1
2626	2804	B	8647	T1 WT	1	ACGCCGCCCACCCAAC*GTATACTGGCAAAAA	TATCTCATCAACAACC*GACTAATCACCACCC	ACGCCGCCCACCC*AAC [ GTATACTGGCAAAAA	TATCTCATCAACA*ACC ] GACTAATCACCACCC	five	3	0	2
2626	3370	B	B	T1 WT	1	ACGCCGCCCACCCAAC*GTATACTGGCAAAAA	CTCACTTCATTTGCCA*GTATACGTTGGGTGG	none	none	none	0	6	0
2626	3406	B	13461	T1 WT	2	ACGCCGCCCACCCAAC*GTATACTGGCAAAAA	GACCTCCCTCACCATT*GGCAGCCTAGCATTA	none	none	none	0	1	0
2626	3610	B	13665	T1 WT	1	ACGCCGCCCACCCAAC*GTATACTGGCAAAAA	CACCCTTACTAACATT*AACGAAAATAACCCC	none	none	none	0	0	0
2627	2823	B	8666	T1 WT	5	CGCCGCCCACCCAACG*TATACTGGCAAAAAG	TAATCACCACCCAACA*ATGACTAATCAAACT	CGCCGC*CCACCCAACG [ TATACTGGCAAAAAG	TAATCA*CCACCCAACA ] ATGACTAATCAAACT	five	10	0	9
2627	3373	B	B	T1 WT	1	CGCCGCCCACCCAACG*TATACTGGCAAAAAG	ACTTCATTTGCCAGTA*TACGTTGGGTGGGCG	none	none	none	0	2	0
2628	3402	B	13457	T1 WT	1	GCCGCCCACCCAACGT*ATACTGGCAAAAAGC	CGGCGACCTCCCTCAC*CATTGGCAGCCTAGC	none	none	none	0	0	0
2628	3403	B	13458	T1 WT	1	GCCGCCCACCCAACGT*ATACTGGCAAAAAGC	GGCGACCTCCCTCACC*ATTGGCAGCCTAGCA	none	none	none	0	2	0
2628	3486	B	13541	T1 WT	1	GCCGCCCACCCAACGT*ATACTGGCAAAAAGC	AAACCGCAAACATATC*ATACACAAACGCCTG	none	none	none	0	4	0
2628	3615	B	13670	T1 WT	2	GCCGCCCACCCAACGT*ATACTGGCAAAAAGC	TTACTAACATTAACGA*AAATAACCCCACCCT	GCCGCCCACCC*AACGTA [ TACTGGCAAAAAGC	TTACTAACATT*AACGAA ] AATAACCCCACCCT	five	6	1	3
2629	3600	B	13655	T1 WT	1	CCGCCCACCCAACGTA*TACTGGCAAAAAGCC	CTCGCTTCCCCACCCT*TACTAACATTAACGA	none	none	none	0	4	0
2629	3603	B	13658	T1 WT	1	CCGCCCACCCAACGTA*TACTGGCAAAAAGCC	GCTTCCCCACCCTTAC*TAACATTAACGAAAA	none	none	none	0	2	0
2629	3614	B	13669	T1 WT	2	CCGCCCACCCAACGTA*TACTGGCAAAAAGCC	CTTACTAACATTAACG*AAAATAACCCCACCC	none	none	none	0	0	0
2630	2864	B	8707	T1 WT	1	CGCCCACCCAACGTAT*ACTGGCAAAAAGCCC	CAAATGATAACCATAC*ACAACACTAAAGGAC	CGCCCACCCAACG*TATAC [ TGGCAAAAAGCCC	CAAATGATAACCA*TACAC ] AACACTAAAGGAC	undetermined	5	2	4
2630	3415	B	13470	T1 WT	1	CGCCCACCCAACGTAT*ACTGGCAAAAAGCCC	CACCATTGGCAGCCTA*GCATTAGCAGGAATA	none	none	none	0	0	0
2630	3490	B	13545	T1 WT	16	CGCCCACCCAACGTAT*ACTGGCAAAAAGCCC	CGCAAACATATCATAC*ACAAACGCCTGAGCC	CGCCCACCCAACG*TATAC [ TGGCAAAAAGCCC	CGCAAACATATCA*TACAC ] AAACGCCTGAGCC	undetermined	5	2	4
2631	3412	B	13467	T1 WT	1	GCCCACCCAACGTATA*CTGGCAAAAAGCCCA	CCTCACCATTGGCAGC*CTAGCATTAGCAGGA	GCCCACCCAACGTATA [ CTGGCA*AAAAGCCCA	CCTCACCATTGGCAGC ] CTAGCA*TTAGCAGGA	undetermined	6	2	5
2632	3378	B	B	T1 WT	1	CCCACCCAACGTATAC*TGGCAAAAAGCCCAT	ATTTGCCAGTATACGT*TGGGTGGGCGGCGAC	none	none	none	0	3	0
2632	3383	B	B	T1 WT	1	CCCACCCAACGTATAC*TGGCAAAAAGCCCAT	CCAGTATACGTTGGGT*GGGCGGCGACCTCCC	CCCACCCAACGTATAC [ TGGC*AAAAAGCCCAT	CCAGTATACGTTGGGT ] GGGC*GGCGACCTCCC	three	4	0	3
2632	3405	B	13460	T1 WT	24	CCCACCCAACGTATAC*TGGCAAAAAGCCCAT	CGACCTCCCTCACCAT*TGGCAGCCTAGCATT	CCCACCCAACGTAT*ACTGGCA [ AAAAGCCCAT	CGACCTCCCTCACC*ATTGGCA ] GCCTAGCATT	undetermined	7	5	1
2632	3405	B	13460	T1 WT	17	CCCACCCAACGTATAC*TGGCAAAAAGCCCAT	CGACCTCCCTCACCAT*TGGCAGCCTAGCATT	CCCACCCAACGTAT*ACTGGCA [ AAAAGCCCAT	CGACCTCCCTCACC*ATTGGCA ] GCCTAGCATT	undetermined	7	5	1
2632	3406	B	13461	T1 WT	1	CCCACCCAACGTATAC*TGGCAAAAAGCCCAT	GACCTCCCTCACCATT*GGCAGCCTAGCATTA	none	none	none	0	0	0
2633	3384	B	B	T1 WT	15	CCACCCAACGTATACT*GGCAAAAAGCCCATA	CAGTATACGTTGGGTG*GGCGGCGACCTCCCT	none	none	none	0	3	0
2633	3387	B	B	T1 WT	20	CCACCCAACGTATACT*GGCAAAAAGCCCATA	TATACGTTGGGTGGGC*GGCGACCTCCCTCAC	CCACCCAACGTATACT [ GGCAA*AAAGCCCATA	TATACGTTGGGTGGGC ] GGCGA*CCTCCCTCAC	undetermined	5	3	1
2633	3424	B	13479	T1 WT	1	CCACCCAACGTATACT*GGCAAAAAGCCCATA	CAGCCTAGCATTAGCA*GGAATACCTTTCCTC	none	none	none	0	2	0
2633	3613	B	13668	T1 WT	1	CCACCCAACGTATACT*GGCAAAAAGCCCATA	CCTTACTAACATTAAC*GAAAATAACCCCACC	none	none	none	0	1	0
2634	2999	B	13082	T1 WT	1	CACCCAACGTATACTG*GCAAAAAGCCCATAA	CAGCCCTACTCCACTC*AAGCACTATAGTTGT	CACCCAACGTAT*ACTG [ GCAAAAAGCCCATAA	CAGCCCTACTCC*ACTC ] AAGCACTATAGTTGT	five	4	0	3
2634	3366	B	B	T1 WT	1	CACCCAACGTATACTG*GCAAAAAGCCCATAA	ACCTCTCACTTCATTT*GCCAGTATACGTTGG	none	none	none	0	2	0
2634	3376	B	B	T1 WT	1	CACCCAACGTATACTG*GCAAAAAGCCCATAA	TCATTTGCCAGTATAC*GTTGGGTGGGCGGCG	none	none	none	0	1	0
2634	3415	B	13470	T1 WT	2	CACCCAACGTATACTG*GCAAAAAGCCCATAA	CACCATTGGCAGCCTA*GCATTAGCAGGAATA	CACCCAACGTATA*CTGGCA [ AAAAGCCCATAA	CACCATTGGCAGC*CTAGCA ] TTAGCAGGAATA	undetermined	6	3	2
2634	3415	B	13470	T1 WT	30	CACCCAACGTATACTG*GCAAAAAGCCCATAA	CACCATTGGCAGCCTA*GCATTAGCAGGAATA	CACCCAACGTATA*CTGGCA [ AAAAGCCCATAA	CACCATTGGCAGC*CTAGCA ] TTAGCAGGAATA	undetermined	6	3	2
2634	3421	B	13476	T1 WT	1	CACCCAACGTATACTG*GCAAAAAGCCCATAA	TGGCAGCCTAGCATTA*GCAGGAATACCTTTC	CACCCAACGTATAC*TGGCA [ AAAAGCCCATAA	TGGCAGCCTAGCAT*TAGCA ] GGAATACCTTTC	undetermined	5	3	1
2636	3371	B	B	T1 WT	3	CCCAACGTATACTGGC*AAAAAGCCCATAAAA	TCACTTCATTTGCCAG*TATACGTTGGGTGGG	none	none	none	0	0	0
2636	3378	B	B	T1 WT	1	CCCAACGTATACTGGC*AAAAAGCCCATAAAA	ATTTGCCAGTATACGT*TGGGTGGGCGGCGAC	none	none	none	0	0	0
2636	3382	B	B	T1 WT	12	CCCAACGTATACTGGC*AAAAAGCCCATAAAA	GCCAGTATACGTTGGG*TGGGCGGCGACCTCC	CCCAACGTATAC*TGGC [ AAAAAGCCCATAAAA	GCCAGTATACGT*TGGG ] TGGGCGGCGACCTCC	five	4	0	3
2636	3410	B	13465	T1 WT	1	CCCAACGTATACTGGC*AAAAAGCCCATAAAA	TCCCTCACCATTGGCA*GCCTAGCATTAGCAG	none	none	none	0	0	0
2636	3427	B	13482	T1 WT	1	CCCAACGTATACTGGC*AAAAAGCCCATAAAA	CCTAGCATTAGCAGGA*ATACCTTTCCTCACA	CCCAACGTATACT*GGCA [ AAAAGCCCATAAAA	CCTAGCATTAGCA*GGAA ] TACCTTTCCTCACA	undetermined	4	1	1
2636	3445	B	13500	T1 WT	1	CCCAACGTATACTGGC*AAAAAGCCCATAAAA	ACCTTTCCTCACAGGT*TTCTACTCCAAAGAC	CCCAACGTATACT*GGC [ AAAAAGCCCATAAAA	ACCTTTCCTCACA*GGT ] TTCTACTCCAAAGAC	five	3	0	2
2637	3361	B	13444	T1 WT	2	CCAACGTATACTGGCA*AAAAGCCCATAAAAA	ACCATACCTCTCACTT*CATTTGCCAGTATAC	none	none	none	0	0	0
2637	3392	B	13447	T1 WT	1	CCAACGTATACTGGCA*AAAAGCCCATAAAAA	CGTTGGGTGGGCGGCG*ACCTCCCTCACCATT	CCAACGTATACT*GGCAA [ AAAGCCCATAAAAA	CGTTGGGTGGGC*GGCGA ] CCTCCCTCACCATT	five	5	1	4
2638	3364	B	B	T1 WT	1	CAACGTATACTGGCAA*AAAGCCCATAAAAAT	ATACCTCTCACTTCAT*TTGCCAGTATACGTT	CAACGTATACTGG*CAA [ AAAGCCCATAAAAAT	ATACCTCTCACTT*CAT ] TTGCCAGTATACGTT	five	3	0	2
2638	3411	B	13466	T1 WT	3	CAACGTATACTGGCAA*AAAGCCCATAAAAAT	CCCTCACCATTGGCAG*CCTAGCATTAGCAGG	CAACGTATAC*TGGCAA [ AAAGCCCATAAAAAT	CCCTCACCAT*TGGCAG ] CCTAGCATTAGCAGG	five	6	0	5
2639	3055	8482	13138	T1 WT	1	AACGTATACTGGCAAA*AAGCCCATAAAAATA	TTCCACCCCCTAGCAG*AAAATAGCCCACTAA	AACGTATACTGGCA*AAAA [ GCCCATAAAAATA	TTCCACCCCCTAGC*AGAA ] AATAGCCCACTAA	undetermined	4	2	3
2639	3475	B	8482	T1 WT	1	CACCCAACGTATACTG*GCAAAAAGCCCATAA	CCACATCATCGAAACC*GCAAACATATCATAC	CACCCAACGTATACTG [ GCAAAAA*GCCCATAA	CCACATCATCGAAACC ] GCAAACA*TATCATAC	undetermined	7	5	1
2639	3660	8482	13715	T1 WT	1	AACGTATACTGGCAAA*AAGCCCATAAAAATA	AACGCCTGGCAGCCGG*AAGCCTATTCGCAGG	AACGTATACTGGCAAA [ AAGCCCAT*AAAAATA	AACGCCTGGCAGCCGG ] AAGCCTAT*TCGCAGG	undetermined	8	5	2
2640	3365	8483	B	T1 WT	1	ACGTATACTGGCAAAA*AGCCCATAAAAATAA	TACCTCTCACTTCATT*TGCCAGTATACGTTG	ACGTATACTGGCAAAA [ AGCC*CATAAAAATAA	TACCTCTCACTTCATT ] TGCC*AGTATACGTTG	three	4	0	3
2640	3409	8483	13464	T1 WT	3	ACGTATACTGGCAAAA*AGCCCATAAAAATAA	CTCCCTCACCATTGGC*AGCCTAGCATTAGCA	ACGTATACTGGCAAAA [ AGCCCA*TAAAAATAA	CTCCCTCACCATTGGC ] AGCCTA*GCATTAGCA	undetermined	6	4	1
2640	3414	8483	13469	T1 WT	10	ACGTATACTGGCAAAA*AGCCCATAAAAATAA	TCACCATTGGCAGCCT*AGCATTAGCAGGAAT	none	none	none	0	3	0
2640	3420	8483	13475	T1 WT	4	ACGTATACTGGCAAAA*AGCCCATAAAAATAA	TTGGCAGCCTAGCATT*AGCAGGAATACCTTT	none	none	none	0	3	0
2641	3363	8484	13446	T1 WT	1	CGTATACTGGCAAAAA*GCCCATAAAAATAAA	CATACCTCTCACTTCA*TTTGCCAGTATACGT	none	none	none	0	1	0
2641	3366	8484	B	T1 WT	633	CGTATACTGGCAAAAA*GCCCATAAAAATAAA	ACCTCTCACTTCATTT*GCCAGTATACGTTGG	none	none	none	0	3	0
2641	3416	8484	13471	T1 WT	1	CGTATACTGGCAAAAA*GCCCATAAAAATAAA	ACCATTGGCAGCCTAG*CATTAGCAGGAATAC	none	none	none	0	0	0
2641	3613	8484	13668	T1 WT	1	CGTATACTGGCAAAAA*GCCCATAAAAATAAA	CCTTACTAACATTAAC*GAAAATAACCCCACC	CGTATACTGGCAA*AAAG [ CCCATAAAAATAAA	CCTTACTAACATT*AACG ] AAAATAACCCCACC	five	4	1	3
2641	3614	B	8484	T1 WT	1	CCAACGTATACTGGCA*AAAAGCCCATAAAAA	CTTACTAACATTAACG*AAAATAACCCCACCC	CCAACGTATACTGG*CAAAAA [ GCCCATAAAAA	CTTACTAACATTAA*CGAAAA ] TAACCCCACCC	undetermined	6	4	1
2642	3361	8485	13444	T1 WT	1	GTATACTGGCAAAAAG*CCCATAAAAATAAAA	ACCATACCTCTCACTT*CATTTGCCAGTATAC	none	none	none	0	1	0
2642	3366	8485	B	T1 WT	3	GTATACTGGCAAAAAG*CCCATAAAAATAAAA	ACCTCTCACTTCATTT*GCCAGTATACGTTGG	GTATACTGGCAAAAAG [ CCCA*TAAAAATAAAA	ACCTCTCACTTCATTT ] GCCA*GTATACGTTGG	three	4	0	3
2642	3622	8485	13677	T1 WT	1	GTATACTGGCAAAAAG*CCCATAAAAATAAAA	CATTAACGAAAATAAC*CCCACCCTACTAAAC	GTATACTGGCAAA*AAGCCCA [ TAAAAATAAAA	CATTAACGAAAAT*AACCCCA ] CCCTACTAAAC	undetermined	7	4	2
2643	3346	8486	13429	T1 WT	2	TATACTGGCAAAAAGC*CCATAAAAATAAAAA	GGAGGACTACTCAAAA*CCATACCTCTCACTT	none	none	none	0	5	0
2643	3363	8486	13446	T1 WT	1	TATACTGGCAAAAAGC*CCATAAAAATAAAAA	CATACCTCTCACTTCA*TTTGCCAGTATACGT	none	none	none	0	0	0
2643	3367	8486	B	T1 WT	68	TATACTGGCAAAAAGC*CCATAAAAATAAAAA	CCTCTCACTTCATTTG*CCAGTATACGTTGGG	none	none	none	0	3	0
2643	3401	8486	13456	T1 WT	1	TATACTGGCAAAAAGC*CCATAAAAATAAAAA	GCGGCGACCTCCCTCA*CCATTGGCAGCCTAG	none	none	none	0	4	0
2643	3420	8486	13475	T1 WT	2	TATACTGGCAAAAAGC*CCATAAAAATAAAAA	TTGGCAGCCTAGCATT*AGCAGGAATACCTTT	none	none	none	0	0	0
2643	3459	8486	13514	T1 WT	1	TATACTGGCAAAAAGC*CCATAAAAATAAAAA	GTTTCTACTCCAAAGA*CCACATCATCGAAAC	TATACTGGCAA*AAAGCCCA [ TAAAAATAAAAA	GTTTCTACTCC*AAAGACCA ] CATCATCGAAAC	undetermined	8	3	3
2643	3459	8486	13514	T1 WT	2	TATACTGGCAAAAAGC*CCATAAAAATAAAAA	GTTTCTACTCCAAAGA*CCACATCATCGAAAC	TATACTGGCAA*AAAGCCCA [ TAAAAATAAAAA	GTTTCTACTCC*AAAGACCA ] CATCATCGAAAC	undetermined	8	3	3
2644	3361	8487	13444	T1 WT	1	ATACTGGCAAAAAGCC*CATAAAAATAAAAAA	ACCATACCTCTCACTT*CATTTGCCAGTATAC	none	none	none	0	3	0
2644	3368	8487	B	T1 WT	1	ATACTGGCAAAAAGCC*CATAAAAATAAAAAA	CTCTCACTTCATTTGC*CAGTATACGTTGGGT	none	none	none	0	0	0
2644	3416	8487	13471	T1 WT	2	ATACTGGCAAAAAGCC*CATAAAAATAAAAAA	ACCATTGGCAGCCTAG*CATTAGCAGGAATAC	ATACTGGCAAAAAGCC [ CATAA*AAATAAAAAA	ACCATTGGCAGCCTAG ] CATTA*GCAGGAATAC	undetermined	5	3	1
2645	3365	8488	B	T1 WT	1	TACTGGCAAAAAGCCC*ATAAAAATAAAAAAT	TACCTCTCACTTCATT*TGCCAGTATACGTTG	none	none	none	0	0	0
2645	3371	8488	B	T1 WT	3	TACTGGCAAAAAGCCC*ATAAAAATAAAAAAT	TCACTTCATTTGCCAG*TATACGTTGGGTGGG	none	none	none	0	0	0
2645	3372	8488	B	T1 WT	9	TACTGGCAAAAAGCCC*ATAAAAATAAAAAAT	CACTTCATTTGCCAGT*ATACGTTGGGTGGGC	none	none	none	0	3	0
2645	3545	8488	13600	T1 WT	1	TACTGGCAAAAAGCCC*ATAAAAATAAAAAAT	TCCCTGACAAGCGCCT*ATAGCACTCGAATAA	TACTGGCAAAAA*GCCCATA [ AAAATAAAAAAT	TCCCTGACAAGC*GCCTATA ] GCACTCGAATAA	undetermined	7	3	3
2645	3666	8488	13721	T1 WT	1	TACTGGCAAAAAGCCC*ATAAAAATAAAAAAT	TGGCAGCCGGAAGCCT*ATTCGCAGGATTCTC	TACTGGCAAA*AAGCCCAT [ AAAAATAAAAAAT	TGGCAGCCGG*AAGCCTAT ] TCGCAGGATTCTC	undetermined	8	2	7
2646	2844	8489	8687	T1 WT	1	ACTGGCAAAAAGCCCA*TAAAAATAAAAAATT	TAATCAAACTAACCTC*AAAACAAATGATAAC	ACTGGCAAAAAGCCCA [ TAAA*AATAAAAAATT	TAATCAAACTAACCTC ] AAAA*CAAATGATAAC	three	4	0	3
2646	3067	8489	13150	T1 WT	1	ACTGGCAAAAAGCCCA*TAAAAATAAAAAATT	GCAGAAAATAGCCCAC*TAATCCAAACTCTAA	none	none	none	0	3	0
2646	3369	8489	B	T1 WT	2	ACTGGCAAAAAGCCCA*TAAAAATAAAAAATT	TCTCACTTCATTTGCC*AGTATACGTTGGGTG	none	none	none	0	0	0
2646	3370	8489	B	T1 WT	1	ACTGGCAAAAAGCCCA*TAAAAATAAAAAATT	CTCACTTCATTTGCCA*GTATACGTTGGGTGG	none	none	none	0	3	3
2646	3371	8489	B	T1 WT	104	ACTGGCAAAAAGCCCA*TAAAAATAAAAAATT	TCACTTCATTTGCCAG*TATACGTTGGGTGGG	ACTGGCAAAAAGCCCA [ TAAA*AATAAAAAATT	TCACTTCATTTGCCAG ] TATA*CGTTGGGTGGG	undetermined	4	2	3
2646	3377	8489	B	T1 WT	8	ACTGGCAAAAAGCCCA*TAAAAATAAAAAATT	CATTTGCCAGTATACG*TTGGGTGGGCGGCGA	ACTGGCAAAAAGCC*CAT [ AAAAATAAAAAATT	CATTTGCCAGTATA*CGT ] TGGGTGGGCGGCGA	five	3	1	2
2646	3432	8489	13487	T1 WT	1	ACTGGCAAAAAGCCCA*TAAAAATAAAAAATT	CATTAGCAGGAATACC*TTTCCTCACAGGTTT	ACTGGCAAAAAGCC*CAT [ AAAAATAAAAAATT	CATTAGCAGGAATA*CCT ] TTCCTCACAGGTTT	five	3	1	2
2647	3067	8490	13150	T1 WT	1	CTGGCAAAAAGCCCAT*AAAAATAAAAAATTA	GCAGAAAATAGCCCAC*TAATCCAAACTCTAA	CTGGCAAAA*AGCCCAT [ AAAAATAAAAAATTA	GCAGAAAAT*AGCCCAC ] TAATCCAAACTCTAA	five	7	0	4
2647	3149	8490	13232	T1 WT	1	CTGGCAAAAAGCCCAT*AAAAATAAAAAATTA	CACAAAATGACATCAA*AAAAATCGTAGCCTT	CTGGCAAAAAGCC*CATAAAAAT [ AAAAAATTA	CACAAAATGACAT*CAAAAAAAT ] CGTAGCCTT	undetermined	9	6	2
2647	3358	8490	13441	T1 WT	1	CTGGCAAAAAGCCCAT*AAAAATAAAAAATTA	AAAACCATACCTCTCA*CTTCATTTGCCAGTA	none	none	none	0	0	0
2647	3368	8490	B	T1 WT	1	CTGGCAAAAAGCCCAT*AAAAATAAAAAATTA	CTCTCACTTCATTTGC*CAGTATACGTTGGGT	none	none	none	0	0	0
2647	3371	8490	B	T1 WT	119	CTGGCAAAAAGCCCAT*AAAAATAAAAAATTA	TCACTTCATTTGCCAG*TATACGTTGGGTGGG	CTGGCAAAAAGC*CCAT [ AAAAATAAAAAATTA	TCACTTCATTTG*CCAG ] TATACGTTGGGTGGG	five	4	0	3
2647	3373	8490	B	T1 WT	1	CTGGCAAAAAGCCCAT*AAAAATAAAAAATTA	ACTTCATTTGCCAGTA*TACGTTGGGTGGGCG	none	none	none	0	0	0
2647	3378	8490	B	T1 WT	2	CTGGCAAAAAGCCCAT*AAAAATAAAAAATTA	ATTTGCCAGTATACGT*TGGGTGGGCGGCGAC	CTGGCAAAAAGCC*CAT [ AAAAATAAAAAATTA	ATTTGCCAGTATA*CGT ] TGGGTGGGCGGCGAC	five	3	1	2
2647	3382	8490	B	T1 WT	1	CTGGCAAAAAGCCCAT*AAAAATAAAAAATTA	GCCAGTATACGTTGGG*TGGGCGGCGACCTCC	none	none	none	0	0	0
2647	3394	8490	13449	T1 WT	3	CTGGCAAAAAGCCCAT*AAAAATAAAAAATTA	TGGGTGGGCGGCGACC*TCCCTCACCATTGGC	none	none	none	0	0	0
2648	3068	8491	13151	T1 WT	1	TGGCAAAAAGCCCATA*AAAATAAAAAATTAT	CAGAAAATAGCCCACT*AATCCAAACTCTAAC	none	none	none	0	2	0
2648	3147	8491	13230	T1 WT	1	TGGCAAAAAGCCCATA*AAAATAAAAAATTAT	TACACAAAATGACATC*AAAAAAATCGTAGCC	TGGCAAAAAGCC*CATAAAAA [ TAAAAAATTAT	TACACAAAATGA*CATCAAAA ] AAATCGTAGCC	undetermined	8	4	1
2648	3342	8491	13425	T1 WT	1	TGGCAAAAAGCCCATA*AAAATAAAAAATTAT	AATAGGAGGACTACTC*AAAACCATACCTCTC	TGGCAAAAAGCCCA*TAAAAA [ TAAAAAATTAT	AATAGGAGGACTAC*TCAAAA ] CCATACCTCTC	undetermined	6	4	1
2648	3369	8491	B	T1 WT	2	TGGCAAAAAGCCCATA*AAAATAAAAAATTAT	TCTCACTTCATTTGCC*AGTATACGTTGGGTG	none	none	none	0	1	0
2648	3371	8491	B	T1 WT	1	TGGCAAAAAGCCCATA*AAAATAAAAAATTAT	TCACTTCATTTGCCAG*TATACGTTGGGTGGG	none	none	none	0	0	0
2648	3372	8491	B	T1 WT	1	TGGCAAAAAGCCCATA*AAAATAAAAAATTAT	CACTTCATTTGCCAGT*ATACGTTGGGTGGGC	TGGCAAAAAGCCCATA [ AAA*ATAAAAAATTAT	CACTTCATTTGCCAGT ] ATA*CGTTGGGTGGGC	three	3	1	2
2648	3376	8491	B	T1 WT	1	TGGCAAAAAGCCCATA*AAAATAAAAAATTAT	TCATTTGCCAGTATAC*GTTGGGTGGGCGGCG	none	none	none	0	0	0
2648	3437	8491	13492	T1 WT	1	TGGCAAAAAGCCCATA*AAAATAAAAAATTAT	GCAGGAATACCTTTCC*TCACAGGTTTCTACT	none	none	none	0	0	0
2648	3614	8491	13669	T1 WT	1	TGGCAAAAAGCCCATA*AAAATAAAAAATTAT	CTTACTAACATTAACG*AAAATAACCCCACCC	none	none	none	0	7	0
2648	3643	8491	13698	T1 WT	1	TGGCAAAAAGCCCATA*AAAATAAAAAATTAT	CCTACTAAACCCCATT*AAACGCCTGGCAGCC	TGGCAAAAAG*CCCATAAAA [ ATAAAAAATTAT	CCTACTAAAC*CCCATTAAA ] CGCCTGGCAGCC	undetermined	9	3	5
2649	2864	8492	8707	T1 WT	1	GGCAAAAAGCCCATAA*AAATAAAAAATTATA	CAAATGATAACCATAC*ACAACACTAAAGGAC	GGCAAAAAGC*CCATAAA [ AATAAAAAATTATA	CAAATGATAA*CCATACA ] CAACACTAAAGGAC	five	7	1	4
2649	3372	8492	B	T1 WT	1	GGCAAAAAGCCCATAA*AAATAAAAAATTATA	CACTTCATTTGCCAGT*ATACGTTGGGTGGGC	GGCAAAAAGCCCATAA [ AAA*TAAAAAATTATA	CACTTCATTTGCCAGT ] ATA*CGTTGGGTGGGC	three	3	1	2
2649	3374	8492	B	T1 WT	57	GGCAAAAAGCCCATAA*AAATAAAAAATTATA	CTTCATTTGCCAGTAT*ACGTTGGGTGGGCGG	GGCAAAAAGCCCA*TAAA [ AATAAAAAATTATA	CTTCATTTGCCAG*TATA ] CGTTGGGTGGGCGG	five	4	1	3
2650	3350	8493	13433	T1 WT	1	GCAAAAAGCCCATAAA*AATAAAAAATTATAA	GACTACTCAAAACCAT*ACCTCTCACTTCATT	GCAAAAAGCCCATA*AAA [ ATAAAAAATTATAA	GACTACTCAAAACC*ATA ] CCTCTCACTTCATT	five	3	1	2
2650	3371	8493	B	T1 WT	33	GCAAAAAGCCCATAAA*AATAAAAAATTATAA	TCACTTCATTTGCCAG*TATACGTTGGGTGGG	GCAAAAAGCCCATAAA [ AATA*AAAAATTATAA	TCACTTCATTTGCCAG ] TATA*CGTTGGGTGGG	three	4	0	3
2650	3373	8493	B	T1 WT	1	GCAAAAAGCCCATAAA*AATAAAAAATTATAA	ACTTCATTTGCCAGTA*TACGTTGGGTGGGCG	GCAAAAAGCCCATAA [ AAA*TAAAAAATTATAA	ACTTCATTTGCCAGT ] ATA*CGTTGGGTGGGCG	three	3	1	2
2650	3426	8493	13481	T1 WT	1	GCAAAAAGCCCATAAA*AATAAAAAATTATAA	GCCTAGCATTAGCAGG*AATACCTTTCCTCAC	none	none	none	0	4	0
2651	3372	8494	B	T1 WT	8	CAAAAAGCCCATAAAA*ATAAAAAATTATAAC	CACTTCATTTGCCAGT*ATACGTTGGGTGGGC	none	none	none	0	3	0
2651	3398	8494	13453	T1 WT	1	CAAAAAGCCCATAAAA*ATAAAAAATTATAAC	TGGGCGGCGACCTCCC*TCACCATTGGCAGCC	none	none	none	0	0	0
2652	3342	8495	13425	T1 WT	1	AAAAAGCCCATAAAAA*TAAAAAATTATAACA	AATAGGAGGACTACTC*AAAACCATACCTCTC	AAAAAGCCCATAAAAA [ TAAA*AAATTATAACA	AATAGGAGGACTACTC ] AAAA*CCATACCTCTC	three	4	0	3
2652	3371	8495	B	T1 WT	4	AAAAAGCCCATAAAAA*TAAAAAATTATAACA	TCACTTCATTTGCCAG*TATACGTTGGGTGGG	none	none	none	0	2	0
2652	3377	8495	B	T1 WT	49	AAAAAGCCCATAAAAA*TAAAAAATTATAACA	CATTTGCCAGTATACG*TTGGGTGGGCGGCGA	none	none	none	0	1	0
2652	3632	8495	13687	T1 WT	2	AAAAAGCCCATAAAAA*TAAAAAATTATAACA	AATAACCCCACCCTAC*TAAACCCCATTAAAC	AAAAAGCCCATAAA*AATAAA [ AAATTATAACA	AATAACCCCACCCT*ACTAAA ] CCCCATTAAAC	undetermined	6	4	1
2653	3342	8496	13425	T1 WT	1	AAAAGCCCATAAAAAT*AAAAAATTATAACAA	AATAGGAGGACTACTC*AAAACCATACCTCTC	none	none	none	0	4	0
2653	3371	8496	B	T1 WT	1	AAAAGCCCATAAAAAT*AAAAAATTATAACAA	TCACTTCATTTGCCAG*TATACGTTGGGTGGG	none	none	none	0	0	0
2653	3375	8496	B	T1 WT	1	AAAAGCCCATAAAAAT*AAAAAATTATAACAA	TTCATTTGCCAGTATA*CGTTGGGTGGGCGGC	none	none	none	0	0	0
2653	3377	8496	B	T1 WT	3	AAAAGCCCATAAAAAT*AAAAAATTATAACAA	CATTTGCCAGTATACG*TTGGGTGGGCGGCGA	none	none	none	0	0	0
2654	2833	8497	8676	T1 WT	1	AAAGCCCATAAAAATA*AAAAATTATAACAAA	CCAACAATGACTAATC*AAACTAACCTCAAAA	AAAGCCCATAAA*AATAAAA [ AATTATAACAAA	CCAACAATGACT*AATCAAA ] CTAACCTCAAAA	undetermined	7	3	3
2654	3360	8497	13443	T1 WT	1	AAAGCCCATAAAAATA*AAAAATTATAACAAA	AACCATACCTCTCACT*TCATTTGCCAGTATA	none	none	none	0	0	0
2654	3378	8497	B	T1 WT	1	AAAGCCCATAAAAATA*AAAAATTATAACAAA	ATTTGCCAGTATACGT*TGGGTGGGCGGCGAC	none	none	none	0	0	0
2655	3376	8498	B	T1 WT	1	AAGCCCATAAAAATAA*AAAATTATAACAAAC	TCATTTGCCAGTATAC*GTTGGGTGGGCGGCG	AAGCCCATAAAA*ATAA [ AAAATTATAACAAAC	TCATTTGCCAGT*ATAC ] GTTGGGTGGGCGGCG	five	4	0	3
2655	3431	8498	13486	T1 WT	1	AAGCCCATAAAAATAA*AAAATTATAACAAAC	GCATTAGCAGGAATAC*CTTTCCTCACAGGTT	AAGCCCATAAA*AATAA [ AAAATTATAACAAAC	GCATTAGCAGG*AATAC ] CTTTCCTCACAGGTT	five	5	0	4
2655	3614	8498	13669	T1 WT	3	AAGCCCATAAAAATAA*AAAATTATAACAAAC	CTTACTAACATTAACG*AAAATAACCCCACCC	AAGCCCATAAAAATAA [ AAAATTA*TAACAAAC	CTTACTAACATTAACG ] AAAATAA*CCCCACCC	undetermined	7	5	1
2658	3607	8501	13662	T1 WT	3	CCCATAAAAATAAAAA*ATTATAACAAACCCT	CCCCACCCTTACTAAC*ATTAACGAAAATAAC	CCCATAAAAATAA*AAAATTA [ TAACAAACCCT	CCCCACCCTTACT*AACATTA ] ACGAAAATAAC	undetermined	7	4	2
2659	2844	8502	8687	T1 WT	1	CCATAAAAATAAAAAA*TTATAACAAACCCTG	TAATCAAACTAACCTC*AAAACAAATGATAAC	none	none	none	0	0	0
2659	3372	8502	B	T1 WT	1	CCATAAAAATAAAAAA*TTATAACAAACCCTG	CACTTCATTTGCCAGT*ATACGTTGGGTGGGC	CCATAAAAATAAAAAA [ TTA*TAACAAACCCTG	CACTTCATTTGCCAGT ] ATA*CGTTGGGTGGGC	three	3	0	2
2660	2849	8503	8692	T1 WT	1	CATAAAAATAAAAAAT*TATAACAAACCCTGA	AAACTAACCTCAAAAC*AAATGATAACCATAC	CATAAAAATAA*AAAAT [ TATAACAAACCCTGA	AAACTAACCTC*AAAAC ] AAATGATAACCATAC	five	5	0	4
2660	2858	8503	8701	T1 WT	1	CATAAAAATAAAAAAT*TATAACAAACCCTGA	TCAAAACAAATGATAA*CCATACACAACACTA	none	none	none	0	0	0
2660	3324	8503	13407	T1 WT	1	CATAAAAATAAAAAAT*TATAACAAACCCTGA	TGAACAAGATATTCGA*AAAATAGGAGGACTA	none	none	none	0	0	0
2661	3345	8504	13428	T1 WT	1	ATAAAAATAAAAAATT*ATAACAAACCCTGAG	AGGAGGACTACTCAAA*ACCATACCTCTCACT	none	none	none	0	1	0
2663	3422	8506	13477	T1 WT	1	AAAAATAAAAAATTAT*AACAAACCCTGAGAA	GGCAGCCTAGCATTAG*CAGGAATACCTTTCC	AAAAATAAAAA*ATTAT [ AACAAACCCTGAGAA	GGCAGCCTAGC*ATTAG ] CAGGAATACCTTTCC	five	5	0	4
2663	3489	8506	13544	T1 WT	1	AAAAATAAAAAATTAT*AACAAACCCTGAGAA	CCGCAAACATATCATA*CACAAACGCCTGAGC	AAAAATAAAAAATTAT [ AACAAAC*CCTGAGAA	CCGCAAACATATCATA ] CACAAAC*GCCTGAGC	three	7	0	6
2664	3490	8507	13545	T1 WT	6	AAAATAAAAAATTATA*ACAAACCCTGAGAAC	CGCAAACATATCATAC*ACAAACGCCTGAGCC	AAAATAAAAAATTATA [ ACAAACCC*TGAGAAC	CGCAAACATATCATAC ] ACAAACGC*CTGAGCC	undetermined	8	6	1
2665	2832	8508	8675	T1 WT	1	AAATAAAAAATTATAA*CAAACCCTGAGAACC	CCCAACAATGACTAAT*CAAACTAACCTCAAA	AAATAAAAAATTAT*AACAAAC [ CCTGAGAACC	CCCAACAATGACTA*ATCAAAC ] TAACCTCAAA	undetermined	7	5	1
2665	3476	8508	13531	T1 WT	1	AAATAAAAAATTATAA*CAAACCCTGAGAACC	CACATCATCGAAACCG*CAAACATATCATACA	none	none	none	0	5	0
2666	3633	8509	13688	T1 WT	1	AATAAAAAATTATAAC*AAACCCTGAGAACCA	ATAACCCCACCCTACT*AAACCCCATTAAACG	none	none	none	0	6	0
2668	3488	8511	13543	T1 WT	1	TAAAAAATTATAACAA*ACCCTGAGAACCAAA	ACCGCAAACATATCAT*ACACAAACGCCTGAG	TAAAAAATTATAA*CAAAC [ CCTGAGAACCAAA	ACCGCAAACATAT*CATAC ] ACAAACGCCTGAG	undetermined	5	2	1
2669	3637	8512	13692	T1 WT	1	AAAAAATTATAACAAA*CCCTGAGAACCAAAA	CCCCACCCTACTAAAC*CCCATTAAACGCCTG	AAAAAATTATAAC*AAACCC [ TGAGAACCAAAA	CCCCACCCTACTA*AACCCC ] ATTAAACGCCTG	undetermined	6	3	2
2670	3262	8513	13345	T1 WT	1	AAAAATTATAACAAAC*CCTGAGAACCAAAAT	CACGCCTTCTTCAAAG*CCATACTATTTATGT	AAAAATTATAA*CAAACCC [ TGAGAACCAAAAT	CACGCCTTCTT*CAAAGCC ] ATACTATTTATGT	undetermined	7	2	6
2670	3346	8513	13429	T1 WT	1	AAAAATTATAACAAAC*CCTGAGAACCAAAAT	GGAGGACTACTCAAAA*CCATACCTCTCACTT	AAAAATTATAA*CAAACCC [ TGAGAACCAAAAT	GGAGGACTACT*CAAAACC ] ATACCTCTCACTT	undetermined	7	2	6
2670	3497	8513	13552	T1 WT	4	AAAAATTATAACAAAC*CCTGAGAACCAAAAT	ATATCATACACAAACG*CCTGAGCCCTATCTA	none	none	none	0	6	0
2670	3497	8513	13552	T1 WT	8	AAAAATTATAACAAAC*CCTGAGAACCAAAAT	ATATCATACACAAACG*CCTGAGCCCTATCTA	none	none	none	0	6	0
2672	3378	8515	B	T1 WT	2	AAATTATAACAAACCC*TGAGAACCAAAATGA	ATTTGCCAGTATACGT*TGGGTGGGCGGCGAC	AAATTATAACAAACCC [ TGAG*AACCAAAATGA	ATTTGCCAGTATACGT ] TGGG*TGGGCGGCGAC	undetermined	4	2	3
2675	3381	8518	B	T1 WT	30	TTATAACAAACCCTGA*GAACCAAAATGAACG	TGCCAGTATACGTTGG*GTGGGCGGCGACCTC	TTATAACAAACCC*TGAG [ AACCAAAATGAACG	TGCCAGTATACGT*TGGG ] TGGGCGGCGACCTC	five	4	1	3
2677	3394	8520	13449	T1 WT	1	ATAACAAACCCTGAGA*ACCAAAATGAACGAA	CGTTGGGTGGGCGGCG*ACCTCCCTCACCATT	none	none	none	0	3	0
2677	3458	8520	13513	T1 WT	1	ATAACAAACCCTGAGA*ACCAAAATGAACGAA	GGTTTCTACTCCAAAG*ACCACATCATCGAAA	ATAACAAACCCTGAGA [ ACCAAA*ATGAACGAA	GGTTTCTACTCCAAAG ] ACCACA*TCATCGAAA	undetermined	6	4	1
2678	3460	8521	13515	T1 WT	1	TAACAAACCCTGAGAA*CCAAAATGAACGAAA	TTTCTACTCCAAAGAC*CACATCATCGAAACC	TAACAAACCCTG*AGAAC [ CAAAATGAACGAAA	TTTCTACTCCAA*AGACC ] ACATCATCGAAACC	five	5	1	4
2679	3135	8522	13218	T1 WT	1	AACAAACCCTGAGAAC*CAAAATGAACGAAAA	AGTCTGCGCCCTTACA*CAAAATGACATCAAA	none	none	none	0	8	0
2679	3135	8522	13218	T1 WT	1	AACAAACCCTGAGAAC*CAAAATGAACGAAAA	AGTCTGCGCCCTTACA*CAAAATGACATCAAA	none	none	none	0	8	0
2679	3430	8522	13485	T1 WT	1	AACAAACCCTGAGAAC*CAAAATGAACGAAAA	AGCATTAGCAGGAATA*CCTTTCCTCACAGGT	none	none	none	0	1	0
2682	3306	8525	13389	T1 WT	3	AAACCCTGAGAACCAA*AATGAACGAAAATCT	CATCCACAACCTTAAC*AATGAACAAGATATT	none	none	none	0	7	0
2685	3368	8528	B	T1 WT	1	CCCTGAGAACCAAAAT*GAACGAAAATCTGTT	CTCTCACTTCATTTGC*CAGTATACGTTGGGT	none	none	none	0	0	0
2686	3610	8529	13665	T1 WT	6	CCTGAGAACCAAAATG*AACGAAAATCTGTTC	CACCCTTACTAACATT*AACGAAAATAACCCC	CCTGAGAACCAAA*ATGAACGAAAAT [ CTGTTC	CACCCTTACTAAC*ATTAACGAAAAT ] AACCCC	undetermined	12	9	2
2687	2844	8530	8687	T1 WT	1	CTGAGAACCAAAATGA*ACGAAAATCTGTTCG	TAATCAAACTAACCTC*AAAACAAATGATAAC	none	none	none	0	1	0
2688	2858	8531	8701	T1 WT	1	TGAGAACCAAAATGAA*CGAAAATCTGTTCGC	TCAAAACAAATGATAA*CCATACACAACACTA	TGAGAACCAAAATGAA [ CGA*AAATCTGTTCGC	TCAAAACAAATGATAA ] CCA*TACACAACACTA	three	3	0	2
2688	3321	8531	13404	T1 WT	1	TGAGAACCAAAATGAA*CGAAAATCTGTTCGC	CAATGAACAAGATATT*CGAAAAATAGGAGGA	none	none	none	0	6	0
2690	3148	8533	13231	T1 WT	1	AGAACCAAAATGAACG*AAAATCTGTTCGCTT	ACACAAAATGACATCA*AAAAAATCGTAGCCT	AGAACCAAAATGAA*CGAAAA [ TCTGTTCGCTT	ACACAAAATGACAT*CAAAAA ] AATCGTAGCCT	undetermined	6	4	1
2693	3275	8536	13358	T1 WT	1	ACCAAAATGAACGAAA*ATCTGTTCGCTTCAT	AAGCCATACTATTTAT*GTGCTCCGGGTCCAT	none	none	none	0	0	0
2694	3107	8537	13190	T1 WT	2	CCAAAATGAACGAAAA*TCTGTTCGCTTCATT	TAGGCGCTATCACCAC*TCTGTTCGCAGCAGT	CCAAAATGAACGAA*AATCTGTTCGC [ TTCATT	TAGGCGCTATCACC*ACTCTGTTCGC ] AGCAGT	undetermined	11	9	1
2696	3620	8539	13675	T1 WT	1	AAAATGAACGAAAATC*TGTTCGCTTCATTCA	AACATTAACGAAAATA*ACCCCACCCTACTAA	AAAATG*AACGAAAATC [ TGTTCGCTTCATTCA	AACATT*AACGAAAATA ] ACCCCACCCTACTAA	five	10	0	9
2696	3622	8539	13677	T1 WT	1	AAAATGAACGAAAATC*TGTTCGCTTCATTCA	CATTAACGAAAATAAC*CCCACCCTACTAAAC	AAAATGAACGAAA*ATC [ TGTTCGCTTCATTCA	CATTAACGAAAAT*AAC ] CCCACCCTACTAAAC	five	3	1	2
2698	3319	8541	13402	T1 WT	1	AATGAACGAAAATCTG*TTCGCTTCATTCATT	AACAATGAACAAGATA*TTCGAAAAATAGGAG	AATGAACGAAAATC*TGTTCG [ CTTCATTCATT	AACAATGAACAAGA*TATTCG ] AAAAATAGGAG	undetermined	6	4	1
2702	3358	8545	13441	T1 WT	1	AACGAAAATCTGTTCG*CTTCATTCATTGCCC	AAAACCATACCTCTCA*CTTCATTTGCCAGTA	AACGAAAATCTGT*TCGCTTCATT [ CATTGCCC	AAAACCATACCTC*TCACTTCATT ] TGCCAGTA	undetermined	10	7	2
2704	3299	8547	13382	T1 WT	1	CGAAAATCTGTTCGCT*TCATTCATTGCCCCC	GGTCCATCATCCACAA*CCTTAACAATGAACA	none	none	none	0	0	0
2706	3318	8549	13401	T1 WT	2	AAAATCTGTTCGCTTC*ATTCATTGCCCCCAC	TAACAATGAACAAGAT*ATTCGAAAAATAGGA	none	none	none	0	4	0
2710	3424	8553	13479	T1 WT	1	TCTGTTCGCTTCATTC*ATTGCCCCCACAATC	CAGCCTAGCATTAGCA*GGAATACCTTTCCTC	none	none	none	0	0	0
2713	2857	8556	8700	T1 WT	1	GTTCGCTTCATTCATT*GCCCCCACAATCCTA	CTCAAAACAAATGATA*ACCATACACAACACT	none	none	none	0	0	0
2715	3591	8558	13646	T1 WT	2	TCGCTTCATTCATTGC*CCCCACAATCCTAGG	CAGGTCAACCTCGCTT*CCCCACCCTTACTAA	none	none	none	0	6	0
2715	3621	8558	13676	T1 WT	1	TCGCTTCATTCATTGC*CCCCACAATCCTAGG	ACATTAACGAAAATAA*CCCCACCCTACTAAA	none	none	none	0	6	0
2717	3216	8560	13299	T1 WT	1	GCTTCATTCATTGCCC*CCACAATCCTAGGCC	AATCGGCATCAACCAA*CCACACCTAGCATTC	none	none	none	0	5	0
2717	3293	8560	13376	T1 WT	1	GCTTCATTCATTGCCC*CCACAATCCTAGGCC	GCTCCGGGTCCATCAT*CCACAACCTTAACAA	GCTTCATTCATTGCCC [ CCACAATC*CTAGGCC	GCTCCGGGTCCATCAT ] CCACAACC*TTAACAA	undetermined	8	6	1
2718	2857	8561	8700	T1 WT	1	CTTCATTCATTGCCCC*CACAATCCTAGGCCT	CTCAAAACAAATGATA*ACCATACACAACACT	none	none	none	0	0	0
2718	3133	8561	13216	T1 WT	1	CTTCATTCATTGCCCC*CACAATCCTAGGCCT	GCAGTCTGCGCCCTTA*CACAAAATGACATCA	none	none	none	0	5	0
2718	3438	8561	13493	T1 WT	1	CTTCATTCATTGCCCC*CACAATCCTAGGCCT	CAGGAATACCTTTCCT*CACAGGTTTCTACTC	CTTCATTCATTGC*CCCCACA [ ATCCTAGGCCT	CAGGAATACCTTT*CCTCACA ] GGTTTCTACTC	undetermined	7	4	2
2720	3597	8563	13652	T1 WT	1	TCATTCATTGCCCCCA*CAATCCTAGGCCTAC	AACCTCGCTTCCCCAC*CCTTACTAACATTAA	none	none	none	0	1	0
2722	3466	8565	13521	T1 WT	1	ATTCATTGCCCCCACA*ATCCTAGGCCTACCC	CTCCAAAGACCACATC*ATCGAAACCGCAAAC	none	none	none	0	3	0
2723	3420	8566	13475	T1 WT	1	TTCATTGCCCCCACAA*TCCTAGGCCTACCCG	TTGGCAGCCTAGCATT*AGCAGGAATACCTTT	none	none	none	0	0	0
2723	3434	8566	13489	T1 WT	1	TTCATTGCCCCCACAA*TCCTAGGCCTACCCG	TTAGCAGGAATACCTT*TCCTCACAGGTTTCT	none	none	none	0	4	0
2724	3299	8567	13382	T1 WT	1	TCATTGCCCCCACAAT*CCTAGGCCTACCCGC	GGTCCATCATCCACAA*CCTTAACAATGAACA	TCATTGCCCCCACA*ATCCT [ AGGCCTACCCGC	GGTCCATCATCCAC*AACCT ] TAACAATGAACA	undetermined	5	3	1
2726	3091	8569	13174	T1 WT	1	ATTGCCCCCACAATCC*TAGGCCTACCCGCCG	ACTCTAACACTATGCT*TAGGCGCTATCACCA	ATTGCCCCCACAAT*CCTAGGC [ CTACCCGCCG	ACTCTAACACTATG*CTTAGGC ] GCTATCACCA	undetermined	7	5	1
2730	3641	8573	13696	T1 WT	1	CCCCCACAATCCTAGG*CCTACCCGCCGCAGT	ACCCTACTAAACCCCA*TTAAACGCCTGGCAG	none	none	none	0	0	0
2731	3336	8574	13419	T1 WT	1	CCCCACAATCCTAGGC*CTACCCGCCGCAGTA	TCGAAAAATAGGAGGA*CTACTCAAAACCATA	CCCCACAATCCT*AGGCCTAC [ CCGCCGCAGTA	TCGAAAAATAGG*AGGACTAC ] TCAAAACCATA	undetermined	8	4	2
2732	3428	8575	13483	T1 WT	14	CCCACAATCCTAGGCC*TACCCGCCGCAGTAC	CTAGCATTAGCAGGAA*TACCTTTCCTCACAG	none	none	none	0	4	0
2734	3230	8577	13313	T1 WT	1	CACAATCCTAGGCCTA*CCCGCCGCAGTACTG	AACCACACCTAGCATT*CCTGCACATCTGTAC	CACAATCCTAGGCCTA [ CCCGC*CGCAGTACTG	AACCACACCTAGCATT ] CCTGC*ACATCTGTAC	undetermined	5	2	1
2736	3341	8579	13424	T1 WT	1	CAATCCTAGGCCTACC*CGCCGCAGTACTGAT	AAATAGGAGGACTACT*CAAAACCATACCTCT	CAATCCTAGGC*CTACCC [ GCCGCAGTACTGAT	AAATAGGAGGA*CTACTC ] AAAACCATACCTCT	five	6	1	5
2736	3431	8579	13486	T1 WT	1	CAATCCTAGGCCTACC*CGCCGCAGTACTGAT	GCATTAGCAGGAATAC*CTTTCCTCACAGGTT	none	none	none	0	0	0
2736	3540	8579	13595	T1 WT	1	CAATCCTAGGCCTACC*CGCCGCAGTACTGAT	CTACCTCCCTGACAAG*CGCCTATAGCACTCG	none	none	none	0	4	0
2736	3669	8579	13724	T1 WT	4	CAATCCTAGGCCTACC*CGCCGCAGTACTGAT	CAGCCGGAAGCCTATT*CGCAGGATTCTCGAG	CAATCCTAGGCCTACC [ CGCCG*CAGTACTGAT	CAGCCGGAAGCCTATT ] CGCAG*GATTCTCGAG	undetermined	5	3	1
2737	3233	8580	13316	T1 WT	1	AATCCTAGGCCTACCC*GCCGCAGTACTGATC	CACACCTAGCATTCCT*GCACATCTGTACCCA	AATCCTAGGCCTA*CCCGC [ CGCAGTACTGATC	CACACCTAGCATT*CCTGC ] ACATCTGTACCCA	undetermined	5	2	4
2740	3051	8583	13134	T1 WT	2	CCTAGGCCTACCCGCC*GCAGTACTGATCATT	CCGCTTCCACCCCCTA*GCAGAAAATAGCCCA	CCTAGGCCTACCCGCC [ GCAGTA*CTGATCATT	CCGCTTCCACCCCCTA ] GCAGAA*AATAGCCCA	undetermined	6	4	1
2740	3415	8583	13470	T1 WT	4	CCTAGGCCTACCCGCC*GCAGTACTGATCATT	CACCATTGGCAGCCTA*GCATTAGCAGGAATA	CCTAGGCCTACCCGCC [ GCAGTA*CTGATCATT	CACCATTGGCAGCCTA ] GCATTA*GCAGGAATA	undetermined	6	3	2
2740	3421	8583	13476	T1 WT	6	CCTAGGCCTACCCGCC*GCAGTACTGATCATT	TGGCAGCCTAGCATTA*GCAGGAATACCTTTC	CCTAGGCCTACCCGCC [ GCAGTA*CTGATCATT	TGGCAGCCTAGCATTA ] GCAGGA*ATACCTTTC	undetermined	6	4	1
2744	3419	8587	13474	T1 WT	1	GGCCTACCCGCCGCAG*TACTGATCATTCTAT	ATTGGCAGCCTAGCAT*TAGCAGGAATACCTT	GGCCTACCCGCC*GCAGTA [ CTGATCATTCTAT	ATTGGCAGCCTA*GCATTA ] GCAGGAATACCTT	undetermined	6	2	5
2745	3265	8588	13348	T1 WT	1	GCCTACCCGCCGCAGT*ACTGATCATTCTATT	GCCTTCTTCAAAGCCA*TACTATTTATGTGCT	none	none	none	0	0	0
2745	3458	8588	13513	T1 WT	1	GCCTACCCGCCGCAGT*ACTGATCATTCTATT	GGTTTCTACTCCAAAG*ACCACATCATCGAAA	none	none	none	0	2	0
2745	3550	8588	13605	T1 WT	1	GCCTACCCGCCGCAGT*ACTGATCATTCTATT	GACAAGCGCCTATAGC*ACTCGAATAATTCTT	GCCTACCCGCCGC*AGTACT [ GATCATTCTATT	GACAAGCGCCTAT*AGCACT ] CGAATAATTCTT	undetermined	6	3	2
2746	3231	8589	13314	T1 WT	6	CCTACCCGCCGCAGTA*CTGATCATTCTATTT	ACCACACCTAGCATTC*CTGCACATCTGTACC	CCTACCCGCCGCAG*TACTG [ ATCATTCTATTT	ACCACACCTAGCAT*TCCTG ] CACATCTGTACC	undetermined	5	3	1
2746	3498	8589	13553	T1 WT	1	CCTACCCGCCGCAGTA*CTGATCATTCTATTT	TATCATACACAAACGC*CTGAGCCCTATCTAT	CCTACCCGCCGCAGTA [ CTGATC*ATTCTATTT	TATCATACACAAACGC ] CTGAGC*CCTATCTAT	undetermined	6	4	1
2750	3235	8593	13318	T1 WT	2	CCCGCCGCAGTACTGA*TCATTCTATTTCCCC	CACCTAGCATTCCTGC*ACATCTGTACCCACG	none	none	none	0	0	0
2750	3279	8593	13362	T1 WT	1	CCCGCCGCAGTACTGA*TCATTCTATTTCCCC	CATACTATTTATGTGC*TCCGGGTCCATCATC	CCCGCCGCAGTAC*TGATC [ ATTCTATTTCCCC	CATACTATTTATG*TGCTC ] CGGGTCCATCATC	undetermined	5	2	4
2751	3236	8594	13319	T1 WT	4	CCGCCGCAGTACTGAT*CATTCTATTTCCCCC	ACCTAGCATTCCTGCA*CATCTGTACCCACGC	none	none	none	0	3	0
2754	3121	8597	13204	T1 WT	1	CCGCAGTACTGATCAT*TCTATTTCCCCCTCT	ACTCTGTTCGCAGCAG*TCTGCGCCCTTACAC	CCGCAGTACTGAT*CATTCT [ ATTTCCCCCTCT	ACTCTGTTCGCAG*CAGTCT ] GCGCCCTTACAC	undetermined	6	3	2
2754	3238	8597	13321	T1 WT	1	CCGCAGTACTGATCAT*TCTATTTCCCCCTCT	CTAGCATTCCTGCACA*TCTGTACCCACGCCT	CCGCAGTACTGATCAT [ TCTAT*TTCCCCCTCT	CTAGCATTCCTGCACA ] TCTGT*ACCCACGCCT	undetermined	5	3	1
2754	3508	8597	13563	T1 WT	2	CCGCAGTACTGATCAT*TCTATTTCCCCCTCT	AAACGCCTGAGCCCTA*TCTATTACTCTCATC	CCGCAGTACTGATCAT [ TCTATTTC*CCCCTCT	AAACGCCTGAGCCCTA ] TCTATTAC*TCTCATC	undetermined	8	6	1
2755	3213	8598	13296	T1 WT	1	CGCAGTACTGATCATT*CTATTTCCCCCTCTA	TACAATCGGCATCAAC*CAACCACACCTAGCA	CGCAGTACTGATCATT [ CTA*TTTCCCCCTCTA	TACAATCGGCATCAAC ] CAA*CCACACCTAGCA	three	3	1	2
2758	3223	8601	13306	T1 WT	1	AGTACTGATCATTCTA*TTTCCCCCTCTATTG	ATCAACCAACCACACC*TAGCATTCCTGCACA	none	none	none	0	1	0
2758	3432	8601	13487	T1 WT	1	AGTACTGATCATTCTA*TTTCCCCCTCTATTG	CATTAGCAGGAATACC*TTTCCTCACAGGTTT	AGTACTGATCATTCTA [ TTTCCCC*CTCTATTG	CATTAGCAGGAATACC ] TTTCCTC*ACAGGTTT	undetermined	7	5	1
2760	3579	8603	13634	T1 WT	1	TACTGATCATTCTATT*TCCCCCTCTATTGAT	TTCTCACCCTAACAGG*TCAACCTCGCTTCCC	none	none	none	0	2	0
2764	3438	8607	13493	T1 WT	2	GATCATTCTATTTCCC*CCTCTATTGATCCCC	CAGGAATACCTTTCCT*CACAGGTTTCTACTC	GATCATTCTA*TTTCCCC [ CTCTATTGATCCCC	CAGGAATACC*TTTCCTC ] ACAGGTTTCTACTC	five	7	1	6
2765	3515	8608	13570	T1 WT	1	ATCATTCTATTTCCCC*CTCTATTGATCCCCA	TGAGCCCTATCTATTA*CTCTCATCGCTACCT	none	none	none	0	4	0
2766	3508	8609	13563	T1 WT	1	TCATTCTATTTCCCCC*TCTATTGATCCCCAC	AAACGCCTGAGCCCTA*TCTATTACTCTCATC	none	none	none	0	6	0
2767	3066	8610	13149	T1 WT	1	CATTCTATTTCCCCCT*CTATTGATCCCCACC	AGCAGAAAATAGCCCA*CTAATCCAAACTCTA	CATTCTATTTCC*CCCTCTA [ TTGATCCCCACC	AGCAGAAAATAG*CCCACTA ] ATCCAAACTCTA	undetermined	7	3	2
2771	3499	8614	13554	T1 WT	1	CTATTTCCCCCTCTAT*TGATCCCCACCTCCA	ATCATACACAAACGCC*TGAGCCCTATCTATT	CTATTTCCCCCTCTAT [ TGATCCC*CACCTCCA	ATCATACACAAACGCC ] TGAGCCC*TATCTATT	undetermined	7	3	3
2772	2942	8615	9139	T1 WT	2	TATTTCCCCCTCTATT*GATCCCCACCTCCAA	ACTAACCTCCTCGGAG*GATCCCCCGGGCTGC	none	none	none	0	7	0
2772	2942	8615	9139	T1 WT	1	TATTTCCCCCTCTATT*GATCCCCACCTCCAA	ACTAACCTCCTCGGAG*GATCCCCCGGGCTGC	none	none	none	0	7	0
2773	3291	8616	13374	T1 WT	1	ATTTCCCCCTCTATTG*ATCCCCACCTCCAAA	GTGCTCCGGGTCCATC*ATCCACAACCTTAAC	ATTTCCCCCTCTATTG [ ATCCCCA*CCTCCAAA	GTGCTCCGGGTCCATC ] ATCCACA*ACCTTAAC	undetermined	7	4	1
2773	3520	8616	13575	T1 WT	1	ATTTCCCCCTCTATTG*ATCCCCACCTCCAAA	CCTATCTATTACTCTC*ATCGCTACCTCCCTG	none	none	none	0	3	0
2774	3590	8617	13645	T1 WT	1	TTTCCCCCTCTATTGA*TCCCCACCTCCAAAT	ACAGGTCAACCTCGCT*TCCCCACCCTTACTA	none	none	none	0	8	0
2774	3590	8617	13645	T1 WT	6	TTTCCCCCTCTATTGA*TCCCCACCTCCAAAT	ACAGGTCAACCTCGCT*TCCCCACCCTTACTA	none	none	none	0	8	0
2775	3636	8618	13691	T1 WT	1	TTCCCCCTCTATTGAT*CCCCACCTCCAAATA	ACCCCACCCTACTAAA*CCCCATTAAACGCCT	TTCCCCCTCTATTG*ATCCCCA [ CCTCCAAATA	ACCCCACCCTACTA*AACCCCA ] TTAAACGCCT	undetermined	7	5	1
2777	3166	8620	13249	T1 WT	1	CCCCCTCTATTGATCC*CCACCTCCAAATATC	AAAATCGTAGCCTTCT*CCACTTCAAGTCAAC	none	none	none	0	4	0
2777	3220	8620	13303	T1 WT	1	CCCCCTCTATTGATCC*CCACCTCCAAATATC	GGCATCAACCAACCAC*ACCTAGCATTCCTGC	CCCCCTCTATTGATC [ CCC*ACCTCCAAATATC	GGCATCAACCAACCA ] CAC*CTAGCATTCCTGC	three	3	1	2
2779	3526	8622	13581	T1 WT	1	CCCTCTATTGATCCCC*ACCTCCAAATATCTC	TATTACTCTCATCGCT*ACCTCCCTGACAAGC	CCCTCTATTGATCC*CCACCTCC [ AAATATCTC	TATTACTCTCATCG*CTACCTCC ] CTGACAAGC	undetermined	8	6	1
2779	3526	8622	13581	T1 WT	1	CCCTCTATTGATCCCC*ACCTCCAAATATCTC	TATTACTCTCATCGCT*ACCTCCCTGACAAGC	CCCTCTATTGATCC*CCACCTCC [ AAATATCTC	TATTACTCTCATCG*CTACCTCC ] CTGACAAGC	undetermined	8	6	1
2779	3582	8622	13637	T1 WT	1	CCCTCTATTGATCCCC*ACCTCCAAATATCTC	TCACCCTAACAGGTCA*ACCTCGCTTCCCCAC	CCCTCTATTGATCC*CCACCTC [ CAAATATCTC	TCACCCTAACAGGT*CAACCTC ] GCTTCCCCAC	undetermined	7	5	1
2780	2950	8623	9147	T1 WT	1	CCTCTATTGATCCCCA*CCTCCAAATATCTCA	CCTCGGAGGATCCCCC*GGGCTGCAGGAATTC	CCTCTATT*GATCCCCA [ CCTCCAAATATCTCA	CCTCGGAG*GATCCCCC ] GGGCTGCAGGAATTC	five	8	0	7
2780	3250	8623	13333	T1 WT	1	CCTCTATTGATCCCCA*CCTCCAAATATCTCA	CACATCTGTACCCACG*CCTTCTTCAAAGCCA	none	none	none	0	3	0
2780	3627	8623	13682	T1 WT	1	CCTCTATTGATCCCCA*CCTCCAAATATCTCA	ACGAAAATAACCCCAC*CCTACTAAACCCCAT	CCTCTATTGATCCCCA [ CCTCC*AAATATCTCA	ACGAAAATAACCCCAC ] CCTAC*TAAACCCCAT	undetermined	5	3	1
2781	3450	8624	13505	T1 WT	7	CTCTATTGATCCCCAC*CTCCAAATATCTCAT	TCCTCACAGGTTTCTA*CTCCAAAGACCACAT	CTCTATTGATCCCCAC [ CTCCAAATA*TCTCAT	TCCTCACAGGTTTCTA ] CTCCAAAGA*CCACAT	undetermined	9	7	1
2782	3434	8625	13489	T1 WT	1	TCTATTGATCCCCACC*TCCAAATATCTCATC	TTAGCAGGAATACCTT*TCCTCACAGGTTTCT	none	none	none	0	3	0
2782	3600	8625	13655	T1 WT	1	TCTATTGATCCCCACC*TCCAAATATCTCATC	CTCGCTTCCCCACCCT*TACTAACATTAACGA	none	none	none	0	1	0
2783	3212	8626	13295	T1 WT	1	CTATTGATCCCCACCT*CCAAATATCTCATCA	TTACAATCGGCATCAA*CCAACCACACCTAGC	none	none	none	0	4	0
2783	3392	8626	13447	T1 WT	1	CTATTGATCCCCACCT*CCAAATATCTCATCA	GTTGGGTGGGCGGCGA*CCTCCCTCACCATTG	none	none	none	0	2	0
2784	3254	8627	13337	T1 WT	1	TATTGATCCCCACCTC*CAAATATCTCATCAA	TCTGTACCCACGCCTT*CTTCAAAGCCATACT	TATTGATCCCCA*CCTCC [ AAATATCTCATCAA	TCTGTACCCACG*CCTTC ] TTCAAAGCCATACT	five	5	1	4
2784	3452	8627	13507	T1 WT	1	TATTGATCCCCACCTC*CAAATATCTCATCAA	CTCACAGGTTTCTACT*CCAAAGACCACATCA	TATTGATCCCCACCTC [ CAAA*TATCTCATCAA	CTCACAGGTTTCTACT ] CCAA*AGACCACATCA	three	4	1	3
2785	3325	8628	13408	T1 WT	5	ATTGATCCCCACCTCC*AAATATCTCATCAAC	GAACAAGATATTCGAA*AAATAGGAGGACTAC	none	none	none	0	5	0
2786	3533	8629	13588	T1 WT	1	TTGATCCCCACCTCCA*AATATCTCATCAACA	CTCATCGCTACCTCCC*TGACAAGCGCCTATA	TTGATCCCC*ACCTCCA [ AATATCTCATCAACA	CTCATCGCT*ACCTCCC ] TGACAAGCGCCTATA	five	7	0	6
2787	3170	8630	13253	T1 WT	1	TGATCCCCACCTCCAA*ATATCTCATCAACAA	TCGTAGCCTTCTCCAC*TTCAAGTCAACTAGG	TGATCCCCAC*CTCCAA [ ATATCTCATCAACAA	TCGTAGCCTT*CTCCAC ] TTCAAGTCAACTAGG	five	6	0	5
2789	3237	8632	13320	T1 WT	2	ATCCCCACCTCCAAAT*ATCTCATCAACAACC	CCTAGCATTCCTGCAC*ATCTGTACCCACGCC	ATCCCCACCTCCAA*ATATCT [ CATCAACAACC	CCTAGCATTCCTGC*ACATCT ] GTACCCACGCC	undetermined	6	4	1
2790	2889	8633	8732	T1 WT	1	TCCCCACCTCCAAATA*TCTCATCAACAACCG	AAGGACGAACCTGATC*TCTTATACTAGTATC	none	none	none	0	3	0
2792	3289	8635	13372	T1 WT	1	CCCACCTCCAAATATC*TCATCAACAACCGAC	ATGTGCTCCGGGTCCA*TCATCCACAACCTTA	CCCACCTCCAAATATC [ TCATCAACAACC*GAC	ATGTGCTCCGGGTCCA ] TCATCCACAACC*TTA	undetermined	12	5	6
2793	3143	8636	13226	T1 WT	2	CCACCTCCAAATATCT*CATCAACAACCGACT	CCCTTACACAAAATGA*CATCAAAAAAATCGT	CCACCTCCAAATATCT [ CATCAACAA*CCGACT	CCCTTACACAAAATGA ] CATCAAAAA*AATCGT	undetermined	9	6	2
2793	3206	8636	13289	T1 WT	1	CCACCTCCAAATATCT*CATCAACAACCGACT	TAATAGTTACAATCGG*CATCAACCAACCACA	CCACCTCCAAATATCT [ CATCAACAA*CCGACT	TAATAGTTACAATCGG ] CATCAACCA*ACCACA	undetermined	9	7	1
2793	3206	8636	13289	T1 WT	2	CCACCTCCAAATATCT*CATCAACAACCGACT	TAATAGTTACAATCGG*CATCAACCAACCACA	CCACCTCCAAATATCT [ CATCAACAA*CCGACT	TAATAGTTACAATCGG ] CATCAACCA*ACCACA	undetermined	9	7	1
2793	3462	8636	13517	T1 WT	9	CCACCTCCAAATATCT*CATCAACAACCGACT	TCTACTCCAAAGACCA*CATCATCGAAACCGC	none	none	none	0	5	0
2794	2968	8637	9165	T1 WT	1	CACCTCCAAATATCTC*ATCAACAACCGACTA	GCTGCAGGAATTCGAT*ATCAAGCTTATCGAT	none	none	none	0	5	0
2796	3084	8639	13167	T1 WT	1	CCTCCAAATATCTCAT*CAACAACCGACTAAT	AATCCAAACTCTAACA*CTATGCTTAGGCGCT	CCTCCAAATATCTCAT [ CAA*CAACCGACTAAT	AATCCAAACTCTAACA ] CTA*TGCTTAGGCGCT	three	3	1	2
2796	3206	8639	13289	T1 WT	1	CCTCCAAATATCTCAT*CAACAACCGACTAAT	TAATAGTTACAATCGG*CATCAACCAACCACA	CCTCCAAATATCTCAT [ CAACAACC*GACTAAT	TAATAGTTACAATCGG ] CATCAACC*AACCACA	undetermined	8	2	7
2796	3402	8639	13457	T1 WT	1	CCTCCAAATATCTCAT*CAACAACCGACTAAT	CGGCGACCTCCCTCAC*CATTGGCAGCCTAGC	CCTCCAAATAT*CTCATCA [ ACAACCGACTAAT	CGGCGACCTCC*CTCACCA ] TTGGCAGCCTAGC	undetermined	7	2	6
2796	3570	8639	13625	T1 WT	1	CCTCCAAATATCTCAT*CAACAACCGACTAAT	GAATAATTCTTCTCAC*CCTAACAGGTCAACC	CCTCCAAATA*TCTCATC [ AACAACCGACTAAT	GAATAATTCT*TCTCACC ] CTAACAGGTCAACC	five	7	1	6
2797	3079	8640	13162	T1 WT	1	CTCCAAATATCTCATC*AACAACCGACTAATC	CCACTAATCCAAACTC*TAACACTATGCTTAG	CTCCAAATATCTCAT [ CAA*CAACCGACTAATC	CCACTAATCCAAACT ] CTA*ACACTATGCTTAG	undetermined	3	2	2
2797	3326	8640	13409	T1 WT	1	CTCCAAATATCTCATC*AACAACCGACTAATC	AACAAGATATTCGAAA*AATAGGAGGACTACT	CTCCAAATATCTCATC [ AACA*ACCGACTAATC	AACAAGATATTCGAAA ] AATA*GGAGGACTACT	undetermined	4	2	3
2798	3295	8641	13378	T1 WT	1	TCCAAATATCTCATCA*ACAACCGACTAATCA	TCCGGGTCCATCATCC*ACAACCTTAACAATG	TCCAAATATC*TCATCAACAACC [ GACTAATCA	TCCGGGTCCA*TCATCCACAACC ] TTAACAATG	undetermined	12	6	5
2798	3295	8641	13378	T1 WT	1	TCCAAATATCTCATCA*ACAACCGACTAATCA	TCCGGGTCCATCATCC*ACAACCTTAACAATG	TCCAAATATC*TCATCAACAACC [ GACTAATCA	TCCGGGTCCA*TCATCCACAACC ] TTAACAATG	undetermined	12	6	5
2798	3338	8641	13421	T1 WT	2	TCCAAATATCTCATCA*ACAACCGACTAATCA	GAAAAATAGGAGGACT*ACTCAAAACCATACC	TCCAAATATCTCAT*CAAC [ AACCGACTAATCA	GAAAAATAGGAGGA*CTAC ] TCAAAACCATACC	undetermined	4	2	3
2799	3213	8642	13296	T1 WT	1	CCAAATATCTCATCAA*CAACCGACTAATCAC	TACAATCGGCATCAAC*CAACCACACCTAGCA	CCAAATATCTCATC*AACAACC [ GACTAATCAC	TACAATCGGCATCA*ACCAACC ] ACACCTAGCA	undetermined	7	5	1
2799	3468	8642	13523	T1 WT	5	CCAAATATCTCATCAA*CAACCGACTAATCAC	CCAAAGACCACATCAT*CGAAACCGCAAACAT	CCAAATATCT*CATCAAC [ AACCGACTAATCAC	CCAAAGACCA*CATCATC ] GAAACCGCAAACAT	five	7	1	4
2799	3490	8642	13545	T1 WT	1	CCAAATATCTCATCAA*CAACCGACTAATCAC	CGCAAACATATCATAC*ACAAACGCCTGAGCC	none	none	none	0	0	0
2800	2929	8643	8772	T1 WT	1	CAAATATCTCATCAAC*AACCGACTAATCACC	TTTTATTGCCACAACT*AACCTCCTCGGAGGA	none	none	none	0	4	0
2800	3344	8643	13427	T1 WT	1	CAAATATCTCATCAAC*AACCGACTAATCACC	TAGGAGGACTACTCAA*AACCATACCTCTCAC	CAAATATCTCATCA*ACAACC [ GACTAATCACC	TAGGAGGACTACTC*AAAACC ] ATACCTCTCAC	undetermined	6	4	1
2800	3619	8643	13674	T1 WT	2	CAAATATCTCATCAAC*AACCGACTAATCACC	TAACATTAACGAAAAT*AACCCCACCCTACTA	CAAATATCTCATC*AACAACC [ GACTAATCACC	TAACATTAACGAA*AATAACC ] CCACCCTACTA	undetermined	7	4	2
2803	3203	8646	13286	T1 WT	1	ATATCTCATCAACAAC*CGACTAATCACCACC	TCATAATAGTTACAAT*CGGCATCAACCAACC	ATATCTCATCA*ACAACCG [ ACTAATCACCACC	TCATAATAGTT*ACAATCG ] GCATCAACCAACC	undetermined	7	2	3
2803	3553	8646	13608	T1 WT	1	ATATCTCATCAACAAC*CGACTAATCACCACC	AAGCGCCTATAGCACT*CGAATAATTCTTCTC	ATATCTCATCAACAAC [ CGACTAAT*CACCACC	AAGCGCCTATAGCACT ] CGAATAAT*TCTTCTC	undetermined	8	3	4
2805	3065	8648	13148	T1 WT	1	ATCTCATCAACAACCG*ACTAATCACCACCCA	TAGCAGAAAATAGCCC*ACTAATCCAAACTCT	ATCTCATCAACAA*CCGACTAATC [ ACCACCCA	TAGCAGAAAATAG*CCCACTAATC ] CAAACTCT	undetermined	10	7	2
2805	3630	8648	13685	T1 WT	1	ATCTCATCAACAACCG*ACTAATCACCACCCA	AAAATAACCCCACCCT*ACTAAACCCCATTAA	ATCTCATCAACAA*CCGACTAA [ TCACCACCCA	AAAATAACCCCAC*CCTACTAA ] ACCCCATTAA	undetermined	8	5	1
2806	3543	8649	13598	T1 WT	1	TCTCATCAACAACCGA*CTAATCACCACCCAA	CCTCCCTGACAAGCGC*CTATAGCACTCGAAT	TCTCATCAACAAC*CGACTA [ ATCACCACCCAA	CCTCCCTGACAAG*CGCCTA ] TAGCACTCGAAT	undetermined	6	3	2
2807	3325	8650	13408	T1 WT	1	CTCATCAACAACCGAC*TAATCACCACCCAAC	GAACAAGATATTCGAA*AAATAGGAGGACTAC	none	none	none	0	0	0
2808	3478	8651	13533	T1 WT	3	TCATCAACAACCGACT*AATCACCACCCAACA	CATCATCGAAACCGCA*AACATATCATACACA	TCATCAACAACCGA*CTAA [ TCACCACCCAACA	CATCATCGAAACCG*CAAA ] CATATCATACACA	undetermined	4	2	3
2809	3099	8652	13182	T1 WT	2	CATCAACAACCGACTA*ATCACCACCCAACAA	ACTATGCTTAGGCGCT*ATCACCACTCTGTTC	CATCAACAACCGACTA [ ATCACCACCC*AACAA	ACTATGCTTAGGCGCT ] ATCACCACTC*TGTTC	undetermined	10	8	1
2809	3342	8652	13425	T1 WT	1	CATCAACAACCGACTA*ATCACCACCCAACAA	AATAGGAGGACTACTC*AAAACCATACCTCTC	CATCAACAACCG*ACTAA [ TCACCACCCAACAA	AATAGGAGGACT*ACTCA ] AAACCATACCTCTC	five	5	1	4
2810	3398	8653	13453	T1 WT	1	ATCAACAACCGACTAA*TCACCACCCAACAAT	TGGGCGGCGACCTCCC*TCACCATTGGCAGCC	none	none	none	0	6	0
2810	3590	8653	13645	T1 WT	1	ATCAACAACCGACTAA*TCACCACCCAACAAT	ACAGGTCAACCTCGCT*TCCCCACCCTTACTA	ATCAACAACCGACTAA [ TCACCACCC*AACAAT	ACAGGTCAACCTCGCT ] TCCCCACCC*TTACTA	undetermined	9	2	8
2811	3480	8654	13535	T1 WT	1	TCAACAACCGACTAAT*CACCACCCAACAATG	TCATCGAAACCGCAAA*CATATCATACACAAA	TCAACAACCGACT*AATCA [ CCACCCAACAATG	TCATCGAAACCGC*AAACA ] TATCATACACAAA	undetermined	5	2	4
2813	3593	8656	13648	T1 WT	1	AACAACCGACTAATCA*CCACCCAACAATGAC	GGTCAACCTCGCTTCC*CCACCCTTACTAACA	AACAACCGACTAA*TCACCACCC [ AACAATGAC	GGTCAACCTCGCT*TCCCCACCC ] TTACTAACA	undetermined	9	6	2
2813	3593	8656	13648	T1 WT	3	AACAACCGACTAATCA*CCACCCAACAATGAC	GGTCAACCTCGCTTCC*CCACCCTTACTAACA	AACAACCGACTAA*TCACCACCC [ AACAATGAC	GGTCAACCTCGCT*TCCCCACCC ] TTACTAACA	undetermined	9	6	2
2813	3623	8656	13678	T1 WT	4	AACAACCGACTAATCA*CCACCCAACAATGAC	ATTAACGAAAATAACC*CCACCCTACTAAACC	AACAACCGACTAATCA [ CCACCCAAC*AATGAC	ATTAACGAAAATAACC ] CCACCCTAC*TAAACC	undetermined	9	6	1
2813	3638	8656	13693	T1 WT	2	AACAACCGACTAATCA*CCACCCAACAATGAC	CCCACCCTACTAAACC*CCATTAAACGCCTGG	AACAACCGACTAAT*CACCA [ CCCAACAATGAC	CCCACCCTACTAAA*CCCCA ] TTAAACGCCTGG	undetermined	5	3	1
2814	3212	8657	13295	T1 WT	1	ACAACCGACTAATCAC*CACCCAACAATGACT	TTACAATCGGCATCAA*CCAACCACACCTAGC	ACAACCGACTA*ATCACC [ ACCCAACAATGACT	TTACAATCGGC*ATCAAC ] CAACCACACCTAGC	five	6	1	5
2814	3489	8657	13544	T1 WT	1	ACAACCGACTAATCAC*CACCCAACAATGACT	CCGCAAACATATCATA*CACAAACGCCTGAGC	none	none	none	0	3	0
2814	3567	8657	13622	T1 WT	1	ACAACCGACTAATCAC*CACCCAACAATGACT	CTCGAATAATTCTTCT*CACCCTAACAGGTCA	ACAACCGACTAATCAC [ CACCCAA*CAATGACT	CTCGAATAATTCTTCT ] CACCCTA*ACAGGTCA	undetermined	7	5	1
2817	3216	8660	13299	T1 WT	1	ACCGACTAATCACCAC*CCAACAATGACTAAT	AATCGGCATCAACCAA*CCACACCTAGCATTC	ACCGACTAATC*ACCACCCA [ ACAATGACTAAT	AATCGGCATCA*ACCAACCA ] CACCTAGCATTC	undetermined	8	3	4
2818	3103	8661	13186	T1 WT	1	CCGACTAATCACCACC*CAACAATGACTAATC	TGCTTAGGCGCTATCA*CCACTCTGTTCGCAG	CCGACTAATCACCACC [ CAAC*AATGACTAATC	TGCTTAGGCGCTATCA ] CCAC*TCTGTTCGCAG	undetermined	4	1	1
2818	3108	8661	13191	T1 WT	1	CCGACTAATCACCACC*CAACAATGACTAATC	AGGCGCTATCACCACT*CTGTTCGCAGCAGTC	CCGACTA*ATCACCACCC [ AACAATGACTAATC	AGGCGCT*ATCACCACTC ] TGTTCGCAGCAGTC	five	10	1	9
2819	3303	8662	13386	T1 WT	1	CGACTAATCACCACCC*AACAATGACTAATCA	CATCATCCACAACCTT*AACAATGAACAAGAT	none	none	none	0	8	0
2819	3493	8662	13548	T1 WT	1	CGACTAATCACCACCC*AACAATGACTAATCA	AAACATATCATACACA*AACGCCTGAGCCCTA	CGACTAATCACCAC*CCAAC [ AATGACTAATCA	AAACATATCATACA*CAAAC ] GCCTGAGCCCTA	undetermined	5	3	1
2819	3573	8662	13628	T1 WT	1	CGACTAATCACCACCC*AACAATGACTAATCA	TAATTCTTCTCACCCT*AACAGGTCAACCTCG	CGACTAATCACCA*CCCAACA [ ATGACTAATCA	TAATTCTTCTCAC*CCTAACA ] GGTCAACCTCG	undetermined	7	4	2
2820	3400	8663	13455	T1 WT	1	GACTAATCACCACCCA*ACAATGACTAATCAA	GGCGGCGACCTCCCTC*ACCATTGGCAGCCTA	GACTAATCACCACCCA [ ACAAT*GACTAATCAA	GGCGGCGACCTCCCTC ] ACCAT*TGGCAGCCTA	undetermined	5	2	4
2820	3630	8663	13685	T1 WT	1	GACTAATCACCACCCA*ACAATGACTAATCAA	AAAATAACCCCACCCT*ACTAAACCCCATTAA	GACTAATCA*CCACCCAAC [ AATGACTAATCAA	AAAATAACC*CCACCCTAC ] TAAACCCCATTAA	undetermined	9	2	5
2821	3453	8664	13508	T1 WT	1	ACTAATCACCACCCAA*CAATGACTAATCAAA	TCACAGGTTTCTACTC*CAAAGACCACATCAT	ACTAATCACCACCCAA [ CAATGAC*TAATCAAA	TCACAGGTTTCTACTC ] CAAAGAC*CACATCAT	undetermined	7	3	3
2825	3334	8668	13417	T1 WT	2	ATCACCACCCAACAAT*GACTAATCAAACTAA	ATTCGAAAAATAGGAG*GACTACTCAAAACCA	ATCACCACCCAACAAT [ GACTAATCAAA*CTAA	ATTCGAAAAATAGGAG ] GACTACTCAAA*ACCA	undetermined	11	5	4
2826	3065	8669	13148	T1 WT	3	TCACCACCCAACAATG*ACTAATCAAACTAAC	TAGCAGAAAATAGCCC*ACTAATCCAAACTCT	TCACCACCCAACAATG [ ACTAATCAAA*CTAAC	TAGCAGAAAATAGCCC ] ACTAATCCAA*ACTCT	undetermined	10	7	2
2828	2906	8671	8749	T1 WT	1	ACCACCCAACAATGAC*TAATCAAACTAACCT	CTTATACTAGTATCCT*TAATCATTTTTATTG	none	none	none	0	6	0
2828	3325	8671	13408	T1 WT	1	ACCACCCAACAATGAC*TAATCAAACTAACCT	GAACAAGATATTCGAA*AAATAGGAGGACTAC	ACCACCCAACAATGAC [ TAAT*CAAACTAACCT	GAACAAGATATTCGAA ] AAAT*AGGAGGACTAC	undetermined	4	0	1
2829	3313	8672	13396	T1 WT	2	CCACCCAACAATGACT*AATCAAACTAACCTC	AACCTTAACAATGAAC*AAGATATTCGAAAAA	none	none	none	0	2	0
2830	3033	8673	13116	T1 WT	6	CACCCAACAATGACTA*ATCAAACTAACCTCA	AGGAATCTTCTTACTC*ATCCGCTTCCACCCC	CACCCAACAATG*ACTAATC [ AAACTAACCTCA	AGGAATCTTCTT*ACTCATC ] CGCTTCCACCCC	undetermined	7	3	3
2832	3063	8675	13146	T1 WT	1	CCCAACAATGACTAAT*CAAACTAACCTCAAA	CCTAGCAGAAAATAGC*CCACTAATCCAAACT	CCCAACAATGACTAAT [ CAA*ACTAACCTCAAA	CCTAGCAGAAAATAGC ] CCA*CTAATCCAAACT	three	3	1	2
2832	3072	8675	13155	T1 WT	1	CCCAACAATGACTAAT*CAAACTAACCTCAAA	AAATAGCCCACTAATC*CAAACTCTAACACTA	none	none	none	0	6	0
2838	3471	8681	13526	T1 WT	1	AATGACTAATCAAACT*AACCTCAAAACAAAT	AAGACCACATCATCGA*AACCGCAAACATATC	AATGACTAATCAAACT [ AACCTCAAA*ACAAAT	AAGACCACATCATCGA ] AACCGCAAA*CATATC	undetermined	9	4	4
2841	3030	8684	13113	T1 WT	2	GACTAATCAAACTAAC*CTCAAAACAAATGAT	AGCAGGAATCTTCTTA*CTCATCCGCTTCCAC	none	none	none	0	4	0
2843	3038	8686	13121	T1 WT	1	CTAATCAAACTAACCT*CAAAACAAATGATAA	TCTTCTTACTCATCCG*CTTCCACCCCCTAGC	CTAATCAAACTAA*CCTC [ AAAACAAATGATAA	TCTTCTTACTCAT*CCGC ] TTCCACCCCCTAGC	five	4	1	3
2843	3064	8686	13147	T1 WT	1	CTAATCAAACTAACCT*CAAAACAAATGATAA	CTAGCAGAAAATAGCC*CACTAATCCAAACTC	CTAATCAAACTAAC*CTCA [ AAACAAATGATAA	CTAGCAGAAAATAG*CCCA ] CTAATCCAAACTC	undetermined	4	2	3
2843	3066	8686	13149	T1 WT	1	CTAATCAAACTAACCT*CAAAACAAATGATAA	AGCAGAAAATAGCCCA*CTAATCCAAACTCTA	none	none	none	0	1	0
2843	3476	8686	13531	T1 WT	1	CTAATCAAACTAACCT*CAAAACAAATGATAA	CACATCATCGAAACCG*CAAACATATCATACA	CTAATCAAACT*AACCTCAAA [ ACAAATGATAA	CACATCATCGA*AACCGCAAA ] CATATCATACA	undetermined	9	4	4
2847	3490	8690	13545	T1 WT	1	TCAAACTAACCTCAAA*ACAAATGATAACCAT	CGCAAACATATCATAC*ACAAACGCCTGAGCC	none	none	none	0	5	0
2857	3216	8700	13299	T1 WT	1	CTCAAAACAAATGATA*ACCATACACAACACT	AATCGGCATCAACCAA*CCACACCTAGCATTC	CTCAAAACAAATGAT [ AAC*CATACACAACACT	AATCGGCATCAACCA ] ACC*ACACCTAGCATTC	three	3	1	2
2857	3290	8700	13373	T1 WT	1	CTCAAAACAAATGATA*ACCATACACAACACT	TGTGCTCCGGGTCCAT*CATCCACAACCTTAA	none	none	none	0	0	0
2857	3485	8700	13540	T1 WT	2	CTCAAAACAAATGATA*ACCATACACAACACT	GAAACCGCAAACATAT*CATACACAAACGCCT	none	none	none	0	0	0
2858	3062	8701	13145	T1 WT	11	TCAAAACAAATGATAA*CCATACACAACACTA	CCCTAGCAGAAAATAG*CCCACTAATCCAAAC	TCAAAACAAATG*ATAACC [ ATACACAACACTA	CCCTAGCAGAAA*ATAGCC ] CACTAATCCAAAC	undetermined	6	2	5
2858	3160	8701	13243	T1 WT	1	TCAAAACAAATGATAA*CCATACACAACACTA	ATCAAAAAAATCGTAG*CCTTCTCCACTTCAA	TCAAAACAAATGA*TAACC [ ATACACAACACTA	ATCAAAAAAATCG*TAGCC ] TTCTCCACTTCAA	undetermined	5	2	1
2858	3259	8701	13342	T1 WT	1	TCAAAACAAATGATAA*CCATACACAACACTA	ACCCACGCCTTCTTCA*AAGCCATACTATTTA	TCAAAACAAATGA*TAA [ CCATACACAACACTA	ACCCACGCCTTCT*TCA ] AAGCCATACTATTTA	five	3	1	2
2859	3485	8702	13540	T1 WT	1	CAAAACAAATGATAAC*CATACACAACACTAA	GAAACCGCAAACATAT*CATACACAAACGCCT	CAAAACAAATGATA*ACCATACACAA [ CACTAA	GAAACCGCAAACAT*ATCATACACAA ] ACGCCT	undetermined	11	9	1
2861	3131	8704	13214	T1 WT	1	AAACAAATGATAACCA*TACACAACACTAAAG	CAGCAGTCTGCGCCCT*TACACAAAATGACAT	AAACAAATGATAA*CCATACACAA [ CACTAAAG	CAGCAGTCTGCGC*CCTTACACAA ] AATGACAT	undetermined	10	7	1
2862	3064	8705	13147	T1 WT	1	AACAAATGATAACCAT*ACACAACACTAAAGG	CTAGCAGAAAATAGCC*CACTAATCCAAACTC	none	none	none	0	0	0
2863	3064	8706	13147	T1 WT	1	ACAAATGATAACCATA*CACAACACTAAAGGA	CTAGCAGAAAATAGCC*CACTAATCCAAACTC	ACAAATGATAACCATA [ CACAA*CACTAAAGGA	CTAGCAGAAAATAGCC ] CACTA*ATCCAAACTC	undetermined	5	3	1
2863	3294	8706	13377	T1 WT	1	ACAAATGATAACCATA*CACAACACTAAAGGA	CTCCGGGTCCATCATC*CACAACCTTAACAAT	ACAAATGATAAC*CATACACAAC [ ACTAAAGGA	CTCCGGGTCCAT*CATCCACAAC ] CTTAACAAT	undetermined	10	6	3
2866	3080	8709	13163	T1 WT	1	AATGATAACCATACAC*AACACTAAAGGACGA	CACTAATCCAAACTCT*AACACTATGCTTAGG	none	none	none	0	7	0
2866	3080	8709	13163	T1 WT	1	AATGATAACCATACAC*AACACTAAAGGACGA	CACTAATCCAAACTCT*AACACTATGCTTAGG	none	none	none	0	7	0
2867	3568	8710	13623	T1 WT	1	ATGATAACCATACACA*ACACTAAAGGACGAA	TCGAATAATTCTTCTC*ACCCTAACAGGTCAA	ATGATAACCATACACA [ ACACTAA*AGGACGAA	TCGAATAATTCTTCTC ] ACCCTAA*CAGGTCAA	undetermined	7	2	6
2868	3356	8711	13439	T1 WT	1	TGATAACCATACACAA*CACTAAAGGACGAAC	TCAAAACCATACCTCT*CACTTCATTTGCCAG	none	none	none	0	4	0
2892	3506	8735	13561	T1 WT	1	GACGAACCTGATCTCT*TATACTAGTATCCTT	ACAAACGCCTGAGCCC*TATCTATTACTCTCA	GACGAACCTGATCT*CTTAT [ ACTAGTATCCTT	ACAAACGCCTGAGC*CCTAT ] CTATTACTCTCA	undetermined	5	3	1
2913	3270	8756	13353	T1 WT	1	TAGTATCCTTAATCAT*TTTTATTGCCACAAC	CTTCAAAGCCATACTA*TTTATGTGCTCCGGG	none	none	none	0	3	0
2922	3133	8765	13216	T1 WT	1	TAATCATTTTTATTGC*CACAACTAACCTCCT	GCAGTCTGCGCCCTTA*CACAAAATGACATCA	none	none	none	0	5	0
2926	3065	8769	13148	T1 WT	1	CATTTTTATTGCCACA*ACTAACCTCCTCGGA	TAGCAGAAAATAGCCC*ACTAATCCAAACTCT	none	none	none	0	5	0
2927	3048	8770	13131	T1 WT	1	ATTTTTATTGCCACAA*CTAACCTCCTCGGAG	CATCCGCTTCCACCCC*CTAGCAGAAAATAGC	ATTTTTATTGCCACAA [ CTAAC*CTCCTCGGAG	CATCCGCTTCCACCCC ] CTAGC*AGAAAATAGC	undetermined	5	3	1
2931	3047	8774	13130	T1 WT	1	TTATTGCCACAACTAA*CCTCCTCGGAGGATC	TCATCCGCTTCCACCC*CCTAGCAGAAAATAG	none	none	none	0	3	0
2934	3047	8777	13130	T1 WT	4	TTGCCACAACTAACCT*CCTCGGAGGATCCCC	TCATCCGCTTCCACCC*CCTAGCAGAAAATAG	TTGCCACAACTA*ACCTCCT [ CGGAGGATCCCC	TCATCCGCTTCC*ACCCCCT ] AGCAGAAAATAG	undetermined	7	3	2
2951	3651	9148	13706	T1 WT	1	CTCGGAGGATCCCCCG*GGCTGCAGGAATTCG	ACCCCATTAAACGCCT*GGCAGCCGGAAGCCT	none	none	none	0	3	0
2958	3658	9155	13713	T1 WT	1	GATCCCCCGGGCTGCA*GGAATTCGATATCAA	TAAACGCCTGGCAGCC*GGAAGCCTATTCGCA	GATCCCCCGGGCT*GCAGGAA [ TTCGATATCAA	TAAACGCCTGGCA*GCCGGAA ] GCCTATTCGCA	undetermined	7	4	2
2991	3164	13074	13247	T1 WT	1	TTATCGATCAGCCCTA*CTCCACTCAAGCACT	AAAAAATCGTAGCCTT*CTCCACTTCAAGTCA	TTATCGATCAGC*CCTACTCCACT [ CAAGCACT	AAAAAATCGTAG*CCTTCTCCACT ] TCAAGTCA	undetermined	11	7	3
2997	3171	13080	13254	T1 WT	1	ATCAGCCCTACTCCAC*TCAAGCACTATAGTT	CGTAGCCTTCTCCACT*TCAAGTCAACTAGGA	none	none	none	0	5	0
3006	3192	13089	13275	T1 WT	1	ACTCCACTCAAGCACT*ATAGTTGTAGCAGGA	TCAACTAGGACTCATA*ATAGTTACAATCGGC	none	none	none	0	6	0
3013	3419	13096	13474	T1 WT	1	TCAAGCACTATAGTTG*TAGCAGGAATCTTCT	ATTGGCAGCCTAGCAT*TAGCAGGAATACCTT	none	none	none	0	10	0
3021	3428	13104	13483	T1 WT	1	TATAGTTGTAGCAGGA*ATCTTCTTACTCATC	CTAGCATTAGCAGGAA*TACCTTTCCTCACAG	TATAGTTGTAGCA*GGA [ ATCTTCTTACTCATC	CTAGCATTAGCAG*GAA ] TACCTTTCCTCACAG	five	3	1	2
3030	3517	13113	13572	T1 WT	2	AGCAGGAATCTTCTTA*CTCATCCGCTTCCAC	AGCCCTATCTATTACT*CTCATCGCTACCTCC	none	none	none	0	6	0
3036	3586	13119	13641	T1 WT	1	AATCTTCTTACTCATC*CGCTTCCACCCCCTA	CCTAACAGGTCAACCT*CGCTTCCCCACCCTT	AATCTTCTTACTCATC [ CGCTTCCAC*CCCCTA	CCTAACAGGTCAACCT ] CGCTTCCCC*ACCCTT	undetermined	9	7	1
3036	3586	13119	13641	T1 WT	3	AATCTTCTTACTCATC*CGCTTCCACCCCCTA	CCTAACAGGTCAACCT*CGCTTCCCCACCCTT	AATCTTCTTACTCATC [ CGCTTCCAC*CCCCTA	CCTAACAGGTCAACCT ] CGCTTCCCC*ACCCTT	undetermined	9	7	1
3044	3530	13127	13585	T1 WT	1	TACTCATCCGCTTCCA*CCCCCTAGCAGAAAA	ACTCTCATCGCTACCT*CCCTGACAAGCGCCT	TACTCATCCGCTT*CCACCC [ CCTAGCAGAAAA	ACTCTCATCGCTA*CCTCCC ] TGACAAGCGCCT	undetermined	6	3	2
3045	3290	13128	13373	T1 WT	1	ACTCATCCGCTTCCAC*CCCCTAGCAGAAAAT	TGTGCTCCGGGTCCAT*CATCCACAACCTTAA	ACTCATCCGCT*TCCACC [ CCCTAGCAGAAAAT	TGTGCTCCGGG*TCCATC ] ATCCACAACCTTAA	five	6	1	5
3046	3596	13129	13651	T1 WT	1	CTCATCCGCTTCCACC*CCCTAGCAGAAAATA	CAACCTCGCTTCCCCA*CCCTTACTAACATTA	CTCATCCGCTTCCA*CCCCCT [ AGCAGAAAATA	CAACCTCGCTTCCC*CACCCT ] TACTAACATTA	undetermined	6	4	1
3051	3670	13134	13725	T1 WT	1	CCGCTTCCACCCCCTA*GCAGAAAATAGCCCA	AGCCGGAAGCCTATTC*GCAGGATTCTCGAGG	none	none	none	0	4	0
3054	3613	13137	13668	T1 WT	1	CTTCCACCCCCTAGCA*GAAAATAGCCCACTA	CCTTACTAACATTAAC*GAAAATAACCCCACC	CTTCCACCCCCTAGCA [ GAAAATAGCCC*ACTA	CCTTACTAACATTAAC ] GAAAATAACCC*CACC	undetermined	11	7	3
3062	3621	13145	13676	T1 WT	1	CCCTAGCAGAAAATAG*CCCACTAATCCAAAC	ACATTAACGAAAATAA*CCCCACCCTACTAAA	CCCTAGCA*GAAAATAGCCC [ ACTAATCCAAAC	ACATTAAC*GAAAATAACCC ] CACCCTACTAAA	undetermined	11	3	7
3073	3633	13156	13688	T1 WT	1	AATAGCCCACTAATCC*AAACTCTAACACTAT	ATAACCCCACCCTACT*AAACCCCATTAAACG	none	none	none	0	4	0
3074	3573	13157	13628	T1 WT	1	ATAGCCCACTAATCCA*AACTCTAACACTATG	TAATTCTTCTCACCCT*AACAGGTCAACCTCG	ATAGCCCACTAAT*CCAAAC [ TCTAACACTATG	TAATTCTTCTCAC*CCTAAC ] AGGTCAACCTCG	undetermined	6	3	2
3079	3609	13162	13664	T1 WT	1	CCACTAATCCAAACTC*TAACACTATGCTTAG	CCACCCTTACTAACAT*TAACGAAAATAACCC	none	none	none	0	4	0
3091	3379	13174	B	T1 WT	1	ACTCTAACACTATGCT*TAGGCGCTATCACCA	TTTGCCAGTATACGTT*GGGTGGGCGGCGACC	ACTCTAACACTAT*GCT [ TAGGCGCTATCACCA	TTTGCCAGTATAC*GTT ] GGGTGGGCGGCGACC	five	3	1	2
3102	3643	13185	13698	T1 WT	1	ATGCTTAGGCGCTATC*ACCACTCTGTTCGCA	CCTACTAAACCCCATT*AAACGCCTGGCAGCC	ATGCTTAGGCGCT*ATCA [ CCACTCTGTTCGCA	CCTACTAAACCCC*ATTA ] AACGCCTGGCAGCC	five	4	1	3
3105	3514	13188	13569	T1 WT	1	CTTAGGCGCTATCACC*ACTCTGTTCGCAGCA	CTGAGCCCTATCTATT*ACTCTCATCGCTACC	none	none	none	0	5	0
3108	3598	13191	13653	T1 WT	3	AGGCGCTATCACCACT*CTGTTCGCAGCAGTC	ACCTCGCTTCCCCACC*CTTACTAACATTAAC	AGGCGCTATCA*CCACTCT [ GTTCGCAGCAGTC	ACCTCGCTTCC*CCACCCT ] TACTAACATTAAC	undetermined	7	2	6
3111	3667	13194	13722	T1 WT	2	CGCTATCACCACTCTG*TTCGCAGCAGTCTGC	GGCAGCCGGAAGCCTA*TTCGCAGGATTCTCG	CGCTATCACCACT*CTGTTCGCAG [ CAGTCTGC	GGCAGCCGGAAGC*CTATTCGCAG ] GATTCTCG	undetermined	10	7	1
3114	3407	13197	13462	T1 WT	1	TATCACCACTCTGTTC*GCAGCAGTCTGCGCC	ACCTCCCTCACCATTG*GCAGCCTAGCATTAG	TATCACCACTCTG*TTCGCAGC [ AGTCTGCGCC	ACCTCCCTCACCA*TTGGCAGC ] CTAGCATTAG	undetermined	8	5	2
3127	3596	13210	13651	T1 WT	1	TTCGCAGCAGTCTGCG*CCCTTACACAAAATG	CAACCTCGCTTCCCCA*CCCTTACTAACATTA	TTCGCAGCAGTCTG*CGCCCTTAC [ ACAAAATG	CAACCTCGCTTCCC*CACCCTTAC ] TAACATTA	undetermined	9	7	1
3127	3596	13210	13651	T1 WT	1	TTCGCAGCAGTCTGCG*CCCTTACACAAAATG	CAACCTCGCTTCCCCA*CCCTTACTAACATTA	TTCGCAGCAGTCTG*CGCCCTTAC [ ACAAAATG	CAACCTCGCTTCCC*CACCCTTAC ] TAACATTA	undetermined	9	7	1
3128	3392	13211	13447	T1 WT	1	TCGCAGCAGTCTGCGC*CCTTACACAAAATGA	GTTGGGTGGGCGGCGA*CCTCCCTCACCATTG	TCGCAGCAGTCT*GCGCCCT [ TACACAAAATGA	GTTGGGTGGGCG*GCGACCT ] CCCTCACCATTG	undetermined	7	3	3
3147	3373	13230	B	T1 WT	1	TACACAAAATGACATC*AAAAAAATCGTAGCC	ACTTCATTTGCCAGTA*TACGTTGGGTGGGCG	none	none	none	0	0	0
3165	3600	13248	13655	T1 WT	1	AAAAATCGTAGCCTTC*TCCACTTCAAGTCAA	CTCGCTTCCCCACCCT*TACTAACATTAACGA	AAAAATCGTAGCCTTC [ TCC*ACTTCAAGTCAA	CTCGCTTCCCCACCCT ] TAC*TAACATTAACGA	three	3	1	2
3175	3578	13258	13633	T1 WT	1	GCCTTCTCCACTTCAA*GTCAACTAGGACTCA	CTTCTCACCCTAACAG*GTCAACCTCGCTTCC	GCCTTCTCCACTT*CAAGTCAAC [ TAGGACTCA	CTTCTCACCCTAA*CAGGTCAAC ] CTCGCTTCC	undetermined	9	6	2
3180	3509	13263	13564	T1 WT	1	CTCCACTTCAAGTCAA*CTAGGACTCATAATA	AACGCCTGAGCCCTAT*CTATTACTCTCATCG	CTCCACTTCAAGTC*AACTA [ GGACTCATAATA	AACGCCTGAGCCCT*ATCTA ] TTACTCTCATCG	undetermined	5	3	1
3186	3517	13269	13572	T1 WT	1	TTCAAGTCAACTAGGA*CTCATAATAGTTACA	AGCCCTATCTATTACT*CTCATCGCTACCTCC	none	none	none	0	5	0
3196	3512	13279	13567	T1 WT	1	CTAGGACTCATAATAG*TTACAATCGGCATCA	GCCTGAGCCCTATCTA*TTACTCTCATCGCTA	none	none	none	0	4	0
3212	3452	13295	13507	T1 WT	1	TTACAATCGGCATCAA*CCAACCACACCTAGC	CTCACAGGTTTCTACT*CCAAAGACCACATCA	none	none	none	0	4	0
3219	3594	13302	13649	T1 WT	1	CGGCATCAACCAACCA*CACCTAGCATTCCTG	GTCAACCTCGCTTCCC*CACCCTTACTAACAT	CGGCATCAACCAA*CCACACC [ TAGCATTCCTG	GTCAACCTCGCTT*CCCCACC ] CTTACTAACAT	undetermined	7	4	2
3220	3350	13303	13433	T1 WT	3	GGCATCAACCAACCAC*ACCTAGCATTCCTGC	GACTACTCAAAACCAT*ACCTCTCACTTCATT	GGCATCAACC*AACCACACCT [ AGCATTCCTGC	GACTACTCAA*AACCATACCT ] CTCACTTCATT	undetermined	10	4	5
3221	3411	13304	13466	T1 WT	3	GCATCAACCAACCACA*CCTAGCATTCCTGCA	CCCTCACCATTGGCAG*CCTAGCATTAGCAGG	none	none	none	0	9	0
3221	3627	13304	13682	T1 WT	1	GCATCAACCAACCACA*CCTAGCATTCCTGCA	ACGAAAATAACCCCAC*CCTACTAAACCCCAT	none	none	none	0	4	0
3223	3414	13306	13469	T1 WT	1	ATCAACCAACCACACC*TAGCATTCCTGCACA	TCACCATTGGCAGCCT*AGCATTAGCAGGAAT	none	none	none	0	0	0
3228	3433	13311	13488	T1 WT	5	CCAACCACACCTAGCA*TTCCTGCACATCTGT	ATTAGCAGGAATACCT*TTCCTCACAGGTTTC	CCAACCACACCTAG*CATTCCT [ GCACATCTGT	ATTAGCAGGAATAC*CTTTCCT ] CACAGGTTTC	undetermined	7	5	1
3231	3421	13314	13476	T1 WT	1	ACCACACCTAGCATTC*CTGCACATCTGTACC	TGGCAGCCTAGCATTA*GCAGGAATACCTTTC	ACCACA*CCTAGCATTC [ CTGCACATCTGTACC	TGGCAG*CCTAGCATTA ] GCAGGAATACCTTTC	five	10	0	9
3234	3438	13317	13493	T1 WT	12	ACACCTAGCATTCCTG*CACATCTGTACCCAC	CAGGAATACCTTTCCT*CACAGGTTTCTACTC	none	none	none	0	4	0
3236	3519	13319	13574	T1 WT	1	ACCTAGCATTCCTGCA*CATCTGTACCCACGC	CCCTATCTATTACTCT*CATCGCTACCTCCCT	ACCTAGCATTCCTG*CACATC [ TGTACCCACGC	CCCTATCTATTACT*CTCATC ] GCTACCTCCCT	undetermined	6	4	1
3242	3428	13325	13483	T1 WT	1	CATTCCTGCACATCTG*TACCCACGCCTTCTT	CTAGCATTAGCAGGAA*TACCTTTCCTCACAG	none	none	none	0	4	0
3246	3399	13329	13454	T1 WT	1	CCTGCACATCTGTACC*CACGCCTTCTTCAAA	GGGCGGCGACCTCCCT*CACCATTGGCAGCCT	CCTGCACATCTGTA*CCCAC [ GCCTTCTTCAAA	GGGCGGCGACCTCC*CTCAC ] CATTGGCAGCCT	undetermined	5	3	1
3247	3494	13330	13549	T1 WT	1	CTGCACATCTGTACCC*ACGCCTTCTTCAAAG	AACATATCATACACAA*ACGCCTGAGCCCTAT	none	none	none	0	6	0
3262	3504	13345	13559	T1 WT	1	CACGCCTTCTTCAAAG*CCATACTATTTATGT	ACACAAACGCCTGAGC*CCTATCTATTACTCT	none	none	none	0	2	0
3263	3459	13346	13514	T1 WT	1	ACGCCTTCTTCAAAGC*CATACTATTTATGTG	GTTTCTACTCCAAAGA*CCACATCATCGAAAC	ACGCCTTCTT*CAAAGCC [ ATACTATTTATGTG	GTTTCTACTC*CAAAGAC ] CACATCATCGAAAC	five	7	1	6
3263	3485	13346	13540	T1 WT	1	ACGCCTTCTTCAAAGC*CATACTATTTATGTG	GAAACCGCAAACATAT*CATACACAAACGCCT	none	none	none	0	5	0
3287	3462	13370	13517	T1 WT	1	TTATGTGCTCCGGGTC*CATCATCCACAACCT	TCTACTCCAAAGACCA*CATCATCGAAACCGC	TTATGTGCTCCGGGTC [ CATCATCCA*CAACCT	TCTACTCCAAAGACCA ] CATCATCGA*AACCGC	undetermined	9	7	1
3295	3449	13378	13504	T1 WT	1	TCCGGGTCCATCATCC*ACAACCTTAACAATG	TTCCTCACAGGTTTCT*ACTCCAAAGACCACA	TCCGGGTCCATCA*TCCAC [ AACCTTAACAATG	TTCCTCACAGGTT*TCTAC ] TCCAAAGACCACA	undetermined	5	2	4
3295	3645	13378	13700	T1 WT	1	TCCGGGTCCATCATCC*ACAACCTTAACAATG	TACTAAACCCCATTAA*ACGCCTGGCAGCCGG	none	none	none	0	2	0
3298	3429	13381	13484	T1 WT	2	GGGTCCATCATCCACA*ACCTTAACAATGAAC	TAGCATTAGCAGGAAT*ACCTTTCCTCACAGG	none	none	none	0	5	0
3299	3597	13382	13652	T1 WT	1	GGTCCATCATCCACAA*CCTTAACAATGAACA	AACCTCGCTTCCCCAC*CCTTACTAACATTAA	GGTCCATCATCCA*CAACCTTA [ ACAATGAACA	AACCTCGCTTCCC*CACCCTTA ] CTAACATTAA	undetermined	8	5	2
3305	3436	13388	13491	T1 WT	1	TCATCCACAACCTTAA*CAATGAACAAGATAT	AGCAGGAATACCTTTC*CTCACAGGTTTCTAC	none	none	none	0	1	0
3306	3604	13389	13659	T1 WT	1	CATCCACAACCTTAAC*AATGAACAAGATATT	CTTCCCCACCCTTACT*AACATTAACGAAAAT	none	none	none	0	2	0
3323	3437	13406	13492	T1 WT	1	ATGAACAAGATATTCG*AAAAATAGGAGGACT	GCAGGAATACCTTTCC*TCACAGGTTTCTACT	ATGAACAAGATA*TTCG [ AAAAATAGGAGGACT	GCAGGAATACCT*TTCC ] TCACAGGTTTCTACT	five	4	0	3
3336	3447	13419	13502	T1 WT	1	TCGAAAAATAGGAGGA*CTACTCAAAACCATA	CTTTCCTCACAGGTTT*CTACTCCAAAGACCA	TCGAAAAATAGGAGGA [ CTACTCAAAA*CCATA	CTTTCCTCACAGGTTT ] CTACTCCAAA*GACCA	undetermined	10	6	3
3337	3513	13420	13568	T1 WT	2	CGAAAAATAGGAGGAC*TACTCAAAACCATAC	CCTGAGCCCTATCTAT*TACTCTCATCGCTAC	CGAAAAATAGGAGG*ACTACTC [ AAAACCATAC	CCTGAGCCCTATCT*ATTACTC ] TCATCGCTAC	undetermined	7	5	1
3338	3461	13421	13516	T1 WT	1	GAAAAATAGGAGGACT*ACTCAAAACCATACC	TTCTACTCCAAAGACC*ACATCATCGAAACCG	GAAAAATAGGAG*GACTAC [ TCAAAACCATACC	TTCTACTCCAAA*GACCAC ] ATCATCGAAACCG	undetermined	6	2	5
3342	3431	13425	13486	T1 WT	1	AATAGGAGGACTACTC*AAAACCATACCTCTC	GCATTAGCAGGAATAC*CTTTCCTCACAGGTT	none	none	none	0	1	0
3343	3454	13426	13509	T1 WT	1	ATAGGAGGACTACTCA*AAACCATACCTCTCA	CACAGGTTTCTACTCC*AAAGACCACATCATC	ATAGGAGGA*CTACTCAAAA [ CCATACCTCTCA	CACAGGTTT*CTACTCCAAA ] GACCACATCATC	undetermined	10	3	6
3346	3638	13429	13693	T1 WT	1	GGAGGACTACTCAAAA*CCATACCTCTCACTT	CCCACCCTACTAAACC*CCATTAAACGCCTGG	none	none	none	0	4	0
3350	3463	13433	13518	T1 WT	1	GACTACTCAAAACCAT*ACCTCTCACTTCATT	CTACTCCAAAGACCAC*ATCATCGAAACCGCA	GACTACTCAAA*ACCATA [ CCTCTCACTTCATT	CTACTCCAAAG*ACCACA ] TCATCGAAACCGCA	five	6	1	3
3354	3592	13437	13647	T1 WT	1	ACTCAAAACCATACCT*CTCACTTCATTTGCC	AGGTCAACCTCGCTTC*CCCACCCTTACTAAC	ACTCAAAACCATACCT [ CTCAC*TTCATTTGCC	AGGTCAACCTCGCTTC ] CCCAC*CCTTACTAAC	three	5	1	4
3395	3626	13450	13681	T1 WT	1	GGGTGGGCGGCGACCT*CCCTCACCATTGGCA	AACGAAAATAACCCCA*CCCTACTAAACCCCA	GGGTGGGCGGCGA*CCTCCCT [ CACCATTGGCA	AACGAAAATAACC*CCACCCT ] ACTAAACCCCA	undetermined	7	4	2
3399	3526	B	13454	T1 WT	3	CGTTGGGTGGGCGGCG*ACCTCCCTCACCATT	TATTACTCTCATCGCT*ACCTCCCTGACAAGC	none	none	none	0	8	0
3403	3604	13458	13659	T1 WT	1	GGCGACCTCCCTCACC*ATTGGCAGCCTAGCA	CTTCCCCACCCTTACT*AACATTAACGAAAAT	GGCGACCTCCCTC*ACCA [ TTGGCAGCCTAGCA	CTTCCCCACCCTT*ACTA ] ACATTAACGAAAAT	five	4	1	3
3421	3670	13476	13725	T1 WT	3	TGGCAGCCTAGCATTA*GCAGGAATACCTTTC	AGCCGGAAGCCTATTC*GCAGGATTCTCGAGG	TGGCAGCCTAGC*ATTAGCAGGA [ ATACCTTTC	AGCCGGAAGCCT*ATTCGCAGGA ] TTCTCGAGG	undetermined	10	6	2
3424	3658	13479	13713	T1 WT	1	CAGCCTAGCATTAGCA*GGAATACCTTTCCTC	TAAACGCCTGGCAGCC*GGAAGCCTATTCGCA	CAGCCTAGCATT*AGCAGGAA [ TACCTTTCCTC	TAAACGCCTGGC*AGCCGGAA ] GCCTATTCGCA	undetermined	8	4	3
3428	3677	13483	13732	T1 WT	1	CTAGCATTAGCAGGAA*TACCTTTCCTCACAG	AGCCTATTCGCAGGAT*TCTCGAGGGGGGGCC	CTAGCATTA*GCAGGAAT [ ACCTTTCCTCACAG	AGCCTATTC*GCAGGATT ] CTCGAGGGGGGGCC	five	8	1	7
3450	3584	13505	13639	T1 WT	1	TCCTCACAGGTTTCTA*CTCCAAAGACCACAT	ACCCTAACAGGTCAAC*CTCGCTTCCCCACCC	none	none	none	0	3	0
3492	3643	13547	13698	T1 WT	1	CAAACATATCATACAC*AAACGCCTGAGCCCT	CCTACTAAACCCCATT*AAACGCCTGGCAGCC	none	none	none	0	9	0
3496	3662	13551	13717	T1 WT	1	CATATCATACACAAAC*GCCTGAGCCCTATCT	CGCCTGGCAGCCGGAA*GCCTATTCGCAGGAT	CATATCATACACAA*ACGCCT [ GAGCCCTATCT	CGCCTGGCAGCCGG*AAGCCT ] ATTCGCAGGAT	undetermined	6	4	1
3541	3662	13596	13717	T1 WT	1	TACCTCCCTGACAAGC*GCCTATAGCACTCGA	CGCCTGGCAGCCGGAA*GCCTATTCGCAGGAT	none	none	none	0	6	0
