# Supplementary material for: Copy-choice recombination during mitochondrial L-strand synthesis causes DNA deletions
Source: Nat Commun. 2019 Feb 15;10:759. doi: 10.1038/s41467-019-08673-5 (PMC6377680; doi:10.1038/s41467-019-08673-5)
Supplement: Supplementary file 7 — Source Data [file 41467_2019_8673_MOESM7_ESM.xlsx]

## Sheet: Fig 2c
							Two time course experiments were run in parallel, the left one is shown in figure 2C.

## Sheet: Fig 2d
				Time course experiments (0, 5 sec, 15 sec, 30 sec, 45 sec, 1 min, 1.5 min, 2 min, 2.5 min, 5 min, 10 min, 15 min, 20 min, 30 min, 60 min).
				Only the time points 2.5 min, 5 min, 10 min, 15 min, 20 min, 30 min, 60 min are shown in figure 2d.

## Sheet: Fig 2e
		This is a time course experiement before and after EcoRI treatment, but only the last two time points (30 and 60 min) for each of the experiments are shown in the paper

## Sheet: Fig 2f
					PCR analysis of the replication products depicted in Fig 2e, only the last two time points are shown in the paper.

## Sheet: Fig 2g
					MtSSB titration, the two highest concentrations of mtSSB are not shown in the paper

## Sheet: Fig 2h
				PCR analysis of replication products from the mtSSB titration experiment in Fig 2g. The two highest concentrations of mtSSB are not shown in the paper

## Sheet: Fig 3b
F
				Two experiments were run in parallell, only one of them are shown in the paper
				The last three lanes are not relevant for the paper

## Sheet: Fig3c
		PCR analysis ( three in parallell) of the replication products presented in Fig 3b. Only one of the repates is shown in the paper (indicated).
		The first seven unlabeled lanes are not relevant for this study.

## Sheet: Fig 4b
					The last three lanes (T5,T6 and T7 templates) are shown in figure 4b.
					The unlabeled lanes are not relevant for this study.

## Sheet: Fig 4c
									PCR using the products formed in Fig 4b as templates plus controls, Two PCR analyses were run in parallell but only one (indicated) is shown in the paper

[truncated: 10 more sheets: Fig 4d, Fig 4e, S fig 5a, S fig 6a, S fig 6b, S fig 6c, S fig7a, S fig 7b, S fig 7C, S fig 7d]
